# Supplementary material for: The Relationship Between Valence and Chills in Music: A Corpus Analysis
Source: Iperception. 2021 Jul 27;12(4):20416695211024680. doi: 10.1177/20416695211024680 (PMC8323431; doi:10.1177/20416695211024680)
Supplement: sj-zip-1-ipe-10.1177_20416695211024680 - Supplemental material for The Relationship Between Valence and Chills in Music: A Corpus Analysis [file sj-zip-1-ipe-10.1177_20416695211024680.zip]

Archive with 1 entries (1 files):
- supplementary-dataset.csv
