# Supplementary material for: The Relationship Between Valence and Chills in Music: A Corpus Analysis
Source: Iperception. 2021 Jul 27;12(4):20416695211024680. doi: 10.1177/20416695211024680 (PMC8323431; doi:10.1177/20416695211024680)
Supplement: sj-zip-1-ipe-10.1177_20416695211024680 - Supplemental material for The Relationship Between Valence and Chills in Music: A Corpus Analysis [file sj-zip-1-ipe-10.1177_20416695211024680.zip › supplementary-dataset.csv]

Artist	Title (Chills)	Component 1 (Chills)	Component 2 (Chills)	Title (Match)	Component 1 (Match)	Component 2 (Match)
Charles Gounod	Faust	-2.532524058	-0.144072162	Sieben Gesänge aus Walter Scotts die Fräulein vom See - Op. 52	-1.85920314	0.181612667
Ludwig van Beethoven	Piano Concerto No. 4 in G major - Op. 58	-1.998942326	0.054145202	Rage Over A Lost Penny - Op.129	-2.169457864	-0.420823124
Anton Bruckner	Ave Maria - WAB 6	-2.391639269	0.108419746	Requiem in D Minor - WAB 39: I. Introitus. Requiem	-2.623427976	0.047219602
Antonio Caldara	Laboravi in gemitu meo	-1.653944998	-0.256123294	Requiem: Kyrie eleison: Andante	-1.53021909	-0.054192437
Orlando Gibbons	The Silver Swan	-2.809394785	0.001497453	Fantasia in 3 parts (MB 48 No. 8)	-1.818381084	0.689980242
Gustav Mahler	Symphony No. 3	-1.443891708	-0.110820031	Lieder eines fahrenden Gesellen: Wenn mein Schatz Hochzeit macht	-3.050445561	-0.14880841
Felix Mendelssohn	Lauda Sion - Op. 73	-2.501835028	0.978089744	Andante in D Major - MWV U53	-2.13968152	-0.282133024
Arnold Schoenberg	Verklärte Nacht - Op. 4	-1.716914213	1.947436461	Moses und Aron - Act I Scene 2: Act I Scene 2: Du Sohn meiner Vater... (Son of my fathers...) (Aaron - Moses)	-1.490976063	-0.172594255
David Willcocks	Hark! The Herald Angels Sing	-1.644932971	0.187642828	Services. 'Collegium Regale' - Canticles (1944) - Evensong: Nunc Dimittis	-1.487711163	0.291742222
Pink Floyd	The Post War Dream	-0.584044927	0.922513137	Lucifer Sam	1.339107782	0.038590609
Air Supply	Making Love Out of Nothing at All	2.050546458	-0.058585532	Without You	1.327485622	0.42995872
Journey	Faithfully	0.702713291	-0.489235832	Separate Ways (Worlds Apart)	2.592105408	0.485716317
Boston	Peace of Mind	2.245263841	-0.503272269	Amanda	0.418181367	-0.648898378
Howard Jones	No One Is to Blame	0.97385898	-1.764860149	Like To Get To Know You Well	2.31461475	-1.808909911
Cris Williamson	Wild Things	-1.01620974	0.521458963	Dream Child	-1.206704529	-0.755233738
Bob Marley	No Woman No Cry	2.138976281	1.518984701	Exodus	3.441839132	-1.265388945
Whitney Houston	I Will Always Love You	-1.323972546	-0.625424668	I Have Nothing	0.725415894	-0.438683355
Meat Loaf	For Crying Out Loud	-0.418453288	-0.531251588	Paradise By the Dashboard Light	2.595384111	2.146392302
Sergei Rachmaninoff	Piano Concerto No. 3 in D minor - Op. 30	-2.848870216	-0.093653694	Trio élégiaque No. 1 in G Minor: Lento lugubre	-2.883214432	-0.023412618
Samuel Barber	Adagio for Strings	-3.019790772	0.268849695	Violin Concerto - Op. 14: II. Andante	-3.064942739	0.201645174
Gustav Mahler	Symphony No. 5	-3.576118273	0.277843159	Das Lied von der Erde: II. Der Einsame im Herbst	-3.281201068	0.919647975
Igor Stravinsky	The Rite of Spring	-3.63596571	0.298399684	﻿バレエ音楽 春の祭典 - 第 1部: 大地礼賛 序奏	-3.14062142	0.129370475
Bedřich Smetana	Vltava (The Moldau)	-2.564533752	-0.147236616	Má Vlast - JB1:112: 4. Z ceskych luhu a haju	-2.080508401	0.078769136
Antonín Dvořák	Symphony No. 9 in E minor - Op. 95 - B. 178 (New World Symphony)	-0.53313885	-0.382057549	Písne milostné (Love Songs) - Op.83: 4. Já vím - ze v sladke nadeji (I know that in sweet hope)	-1.886957157	-0.271873483
Eric Clapton	Tears in Heaven	0.62330433	1.073068603	Layla - Acoustic; Live at MTV Unplugged - Bray Film Studios - Windsor - England - UK - 1/16/1992; 2013 Remaster	1.901383153	2.327126762
James Taylor	Sweet Baby James	-0.225928897	-0.893913261	Mexico - 2019 Remaster	1.945184958	-1.593243068
Michael Kamen	Robin Hood: Prince of Thieves Soundtrack	-1.428991919	0.101519757	Band Of Brothers Suite Two - Instrumental	-2.537119726	0.138268704
Gustav Holst	The Planets - Op. 32	-1.313629797	0.24123614	Pluto - the Renewer	-1.708494613	0.089661674
Ferde Grofé	Grand Canyon Suite	-1.899504281	0.196045347	Mississippi - "A Journey in Tones": IV Mardi Gras	-1.264118432	1.010586819
Andrew Lloyd Webber	Requiem	-3.178684918	0.211053805	Devil Take The Hindmost	2.116602372	7.087937006
Franz Xaver Sussmayr	Requiem in D minor - K. 626	-1.804859482	0.128961966	Quintet for Guitar - Clarinet - Violin - Viola and Cello in C Major: IV. Allegretto-Rondo	-1.556156311	-0.17888989
Johann Sebastian Bach	Toccata and Fugue in D minor - BWV 565	-0.550897165	0.886369063	Flute Sonata in E-Flat Major - BWV 1031 (Attrib. C.P.E. Bach): II. Siciliano	-2.587252807	0.508598944
Ludwig van Beethoven	Symphony No. 9 in D minor - Op. 125	-0.71771899	0.186669262	Bagatelle No. 25 in A Minor - WoO 59 "F‚àö¬∫r Elise"	-2.606202506	0.072822539
Pink Floyd	The Final Cut	-0.672264232	-0.779400352	Run Like Hell - 2011 Remastered Version	1.704878404	2.016968777
Johannes Brahms	String Quintet No. 2 in G major - Op. 111	-3.069796693	0.078587235	11 Chorale Preludes - Op. 122: No. 7 - O Gott - du frommer Gott	-2.782084041	0.593896236
Johannes Brahms	Piano Trio No. 1 in B major - Op. 8	-2.45978884	-0.07964133	Sonata in E Minor - Op. 38: I. Allegro non troppo	-2.364504295	0.569789732
Johannes Brahms	Intermezzo No. 1 in A minor - Op. 118	-2.185539016	-0.437152773	Hungarian Dance No.9 In E Minor	-1.62447931	0.560502055
Franz Schubert	Piano Sonata in C minor - D. 958	-2.821513771	0.295810113	Romanze - Op. 26 - D. 797	-2.531950625	-0.359723169
Frédéric Chopin	Prelude No. 6 in B minor - Op. 28	-2.760139068	0.912142241	Nocturnes - Op. 15: No. 2 - Larghetto in F-Sharp Major	-3.121965314	-0.121224045
Frédéric Chopin	Mazurka No. 4 in A minor - Op. 17	-3.148639604	0.105930054	12 Etudes - Op.10: No.3 in E Major - "Tristesse"	-3.034964308	-0.040895433
Frédéric Chopin	Etude No. 1 in Ab major - Op. 25	-2.096949082	0.012563806	3 Ecossaises - Op.72 No.3	-1.249487139	-0.568884012
Alexander Scriabin	Etude No. 5 in C# minor - Op. 42	-1.491041626	-0.018577288	Two Pieces - Op.59: No.1 - Poème	-3.146644429	-0.02673633
Gabriel Fauré	Sonata No. 1 in A major - Op. 13	-2.179780312	0.063600874	Messe de Requiem - Op. 48/N 97b: II. Offertoire	-3.256800513	0.152866527
César Franck	Sonata in A major for Violin and Piano	-3.326518602	0.046312542	Variations symphoniques in F-Sharp Minor - FWV 46: Poco più lento	-2.662590953	0.357144339
Robert Schumann	Piano Concerto in A minor - Op. 54	-3.110501983	-0.019522417	Papillons - Op. 2: Introduzione. Moderato - No. 1 - 12	-2.253363789	-0.274933643
Camille Saint-Saëns	Piano Concerto No. 2 in G minor - Op. 22	-2.823128383	-0.241329361	Saint-Saëns: Allegro appassionato - Op. 70	-2.707192529	-0.100783124
Francis Poulenc	Sonate pour Flûte et Piano - FP 164	-2.758940233	0.095391212	Les biches - FP 36: III. Adagietto	-2.910876109	-0.106681793
Gustav Mahler	Symphony No. 6 in A minor	-2.566710323	0.693302786	Das Lied von der Erde: I. Das Trinklied vom Jammer der Erde	-1.230990381	1.490375434
Dmitri Shostakovich	String Quartet No. 8 in C minor - Op. 110	-0.631940891	-0.426604459	Le Sacre du Printemps - Part 1: The Adoration of the Earth: 1. Introduction	-3.778991426	0.090196516
Maurice Ravel	Gaspard de la Nuit - M. 55	-3.54141686	0.007460088	3 Sarabandes: No. 1	-1.302608043	7.570958787
Carl Nielsen	Symphony No. 2 - Op. 16 - FS 29	-1.69349174	0.357107219	Clarinet Concerto - Op. 57: I. Allegretto un poco	-2.207839343	0.053971985
Ludwig van Beethoven	Piano Sonata No. 30 in E major - Op. 109	-3.087389508	2.66E-04	Rage Over A Lost Penny - Op.129	-2.169457864	-0.420823124
Wolfgang Amadeus Mozart	Piano Concerto No. 20 in D minor - K. 466	-3.08523115	-0.01998949	8 Variations on "Låt ons juichen" - K. 24 (Performed on Harpsichord)	-0.582744211	-0.66374121
Wolfgang Amadeus Mozart	Piano Concerto No. 23 in A major - K. 488	-3.362238898	0.176594873	Rondo in D Major - K.485	-0.461863187	-0.58711999
Antonio Vivaldi	L'estro armonico - Op. 3 - Concerto in A minor for four violins	-0.587693902	-0.716198033	L'incoronazione di Dario - RV 719: Sinfonia in C: 2. Andante	-2.788106109	0.024640892
Antonio Vivaldi	L'estro armonico - Op. 3 - Concerto No. 8 in A minor for two violins and strings - RV 522	-0.156061514	-0.163847654	Juditha Triumphans - RV 644 - pars prior: Aria (Vagaus) "Quamvis ferro - et ense gravis"	0.745860614	1.746486739
Tomaso Albinoni	Adagio in G minor	-2.074031791	0.133504429	Concerto a cinque No. 2 - Op. 9: I. Allegro e no presto	-0.439642663	-0.352574354
Joseph Haydn	Piano Sonata No. 60 in C major - Hob. XVI/50	-3.526385274	-0.089040889	String Quartet in C Major - Op. 76 No. 3 - Hob. III:77 "Emperor": II. Poco adagio	-3.061141216	0.080067626
Wolfgang Amadeus Mozart	Requiem in D minor - K. 626	-2.921097587	0.079795873	12 Variations in C Major on "Ah - vous dirai-je Maman" - K. 265: Variation 11	-3.095563158	-0.244439992
Johann Sebastian Bach	Toccata and Fugue in F Major - BWV 540	-1.666626646	-0.318008715	Vergnügte Ruh - BWV 170: III Aria - Wie jammern mich doch (Alt)	-1.764830189	0.042734239
Rachel Portman	Chocolat Soundtrack - Main Title	-2.47863949	0.079634591	End Credits - Instrumental	-2.360421746	0.211303803
Apocalyptica	Coma	-2.762831502	0.596516196	Reign of Fear	0.273648221	0.323473108
Richard Strauss	Breit Über Mein Haupt	-1.139263634	0.101406392	Don Quixote - Op. 35 - TrV 184: 10. Variation 7 (Ein wenig ruhiger als vorher)	-3.05318033	-0.307145648
Max Bruch	Kol Nidrei - Op. 47	-2.3266988	1.112424166	Scottish Fantasy for Violin and Orchestra - Op. 46: I. Introduction: Grave - Adagio cantabile	-2.509155806	0.163245966
Felix Mendelssohn	Piano Trio No. 1 in D minor - Op. 49	-0.555625229	-0.332889693	Lieder ohne Worte - Op.62: No. 3 Andante maestoso In E Minor "Funeral March" - MWV U177	-2.406908714	0.085327927
Frédéric Chopin	Piano Concerto No. 1 in E minor - Op. 11	-2.799335636	-0.109793319	Scherzo No. 2 in B-Flat Minor - Op. 31	-3.184171264	-0.102075195
John Stafford Smith	The Star-Spangled Banner	-0.513835995	-1.096155945	National Rock Anthem Of USA (As Featured in "The Purge" Season 2 - Episode 6)	0.798144378	-0.319987378
Johann Sebastian Bach	Unser Leben ist ein Schatten	-2.287394386	-0.089523144	Partita No. 6 in E Minor - BWV 830: V. Sarabande	-3.241134789	0.029034116
Giacomo Puccini	Requiem	-3.953467452	0.279279719	Manon Lescaut / Act 3: Intermezzo	-2.663486531	1.094464714
Ludwig van Beethoven	Symphony No. 2 in D major - Op. 36	-1.972723308	-0.567808539	Two Rondos - Op. 51: II. Andante cantabile e grazioso in G Major	-3.229873565	-0.117638359
Pyotr Ilyich Tchaikovsky	Swan Lake - Op. 20	-2.72385297	0.180534161	The Sleeping Beauty - Suite - Op.66a - TH 234: 2. Pas d'action: Rose Adagio	-2.219358997	-0.14822052
Dave Matthews Band	#34	-0.052487233	-0.889902919	Can't Stop	2.901684068	0.901914952
Everclear	El Distorto De Melodica	1.879450055	0.832925168	Queen Of The Air	2.187979576	-1.032217572
The Dissociatives	Paris Circa 2007 Slash 08	3.039195662	1.138683839	Thinking In Reverse	2.923678977	-0.695597568
Rutter	What Sweeter Music	-2.62047229	0.180555714	This Is the Day	-2.399451457	0.070765668
Johann Sebastian Bach	Brandenburg Concerto No. 5 - BWV 1050	-2.14151973	-0.187935579	Partita No. 2 in D Minor for Solo Violin - BWV 1004 (Arr. for Saxophone): I. Allemande	-2.136971529	-0.328705209
Ludwig van Beethoven	Piano Concerto No. 5 in Eb major - Op. 73	-1.998007813	-0.138620757	Große Fuge - Op. 133	-2.041186203	-0.136894388
Ludwig van Beethoven	Piano Sonata No. 17 in D minor - Op. 31 - No. 2	-2.332224842	-0.064235583	Andante in F Major - WoO 57	-2.35118121	-0.048733794
Ludwig van Beethoven	Piano Sonata No. 8 in C minor - Op. 13	-3.550066558	0.170314225	Serenade in D major - Op. 25: II. Tempo ordinario d'un menuetto	-1.462374691	-0.679103064
Ludwig van Beethoven	Symphony No. 7 in A major - Op. 92	-2.292902921	-0.068561928	Alla ingharese in G Major - Op. 129	-1.839049753	0.227129658
Ludwig van Beethoven	Violin Sonata No. 5 in F major - Op. 24	-1.322929295	-0.448052626	Andante in F Major - WoO 57	-2.35118121	-0.048733794
Hector Berlioz	Le Carnaval Romain - Op. 9	-2.186878921	1.177637554	Berlioz: La Damnation de Faust - Op. 24 - H. 111 - Pt. 1: "Le vieil hiver a fait place au printemps" (Faust)	-3.06946433	0.720843661
Hector Berlioz	Symphonie Fantastique - Op. 14	-1.371441829	-0.261565976	Berlioz: Grande Messe des morts - Op. 5 - H. 75: VII. Offertoire - Domine (Live)	-3.33977155	0.488418669
Johannes Brahms	String Quartet No. 1 in C minor - Op. 51	-2.954467064	0.222875655	Variations and Fugue on a Theme by Handel - Op.24: Fuga - Live	-1.33352421	2.438860586
Johannes Brahms	Symphony No. 4 in E minor - Op. 98	-1.749682529	-0.058702345	Ein deutsches Requiem - Op. 45: V. Ihr habt nun Traurigkeit	-2.403180916	-0.275875653
Frédéric Chopin	Ballade No. 1 in G minor - Op. 23	-2.855463489	-0.263653695	Polonaise in E-Flat Minor - Op. 26 No. 2	-2.536918966	-0.022041389
Frédéric Chopin	Nocturne No. 1 in G minor - Op. 37	-3.546632312	-0.283080241	Polonaise in A-Flat Major - Op. 53 "Heroic"	-2.076708621	-0.283453629
Frédéric Chopin	Prelude No. 4 in E Minor - Op. 28	-2.87959817	0.23011296	Waltz No.19 in A minor - Op.posth.	-3.740738305	-0.089444962
Aaron Copland	Appalachian Spring	-2.75810021	-0.106358766	Rodeo: 2. Corral Nocturne	-2.894148035	0.189019639
Claude Debussy	Suite Bergamasque - L. 75	-3.168718311	0.085700488	Préludes / Book 1 - L. 117 - Arr. Dan Golding: Minstrels	-1.71821768	-0.091894312
Claude Debussy	Images Oubliées - L. 87	-3.014636903	0.256999453	Deux Arabesques - L. 66: No. 1 Andante con moto	-2.937195467	-0.171421286
Claude Debussy	Prelude to the Afternoon of a Faun - L. 86	-3.446173221	0.303143019	Première rhapsodie - L. 116 (Arr. for Clarinet & Orchestra)	-3.235834012	0.064586735
Antonín Dvořák	Symphony No. 8 in G major - Op. 88 - B. 163	-2.584178694	0.76661092	Serenade for Strings in E Major - Op. 22: II. Tempo di valse	-1.717733318	1.159272127
Edward Elgar	Cello Concerto in E minor - Op. 85	-2.631988167	0.094614348	Serenade for strings in E Minor - Op. 20: I. Allegro piacevole	-2.643534313	-0.013731233
Edward Elgar	Elegy - Op. 58	-3.307474431	0.127165581	Imperial March - Op. 32	-1.654124474	-0.406678725
George Frideric Handel	Concerti Grosso No. 4 in A minor - Op. 6 - HWV 322	-1.863725242	-0.587231185	Brockes Passion - HWV 48: Sinfonia	-1.560145413	-0.439452237
Joseph Haydn	Cello Concerto No. 1 in C major - Hob. VIIb/1	-3.457968107	0.356821444	String Quartet in D Minor - Op. 76 No. 2 - Hob. III:76 "Fifths": I. Allegro	-1.360103069	-0.31093761
Joseph Haydn	Piano Sonata No. 58 in C major - Hob. XVI/48	-0.356660258	-0.578199138	The Mermaid’s Song - Hob. XXVIa:25	-1.308955411	-0.207883396
Fritz Kreisler	Praeludium and Allegro (in the style of Pugnani)	-0.879352449	0.137220802	Violin Concerto No. 2 in B Minor - Op. 7: III. Rondo - "La Campanella" (arr. F. Kreisler for violin and piano)	-0.389994309	-0.078257341
Franz Liszt	Danse macabre - Op. 40	-1.850603757	-0.371771071	Mephisto Waltz No. 1 - S. 514 "Der Tanz in der Dorfschenke"	-2.036351446	-0.076121312
Gustav Mahler	Symphony No. 1 in D major	-2.625437311	-0.176504957	Rückert-Lieder: III. Um Mitternacht (Arr. for Voice and Organ)	-2.205571049	0.413040837
Gustav Mahler	Symphony No. 2	-2.074164117	0.941364852	Lieder eines fahrenden Gesellen: Wenn mein Schatz Hochzeit macht	-2.366398741	0.288714842
Wolfgang Amadeus Mozart	Serenade No. 13 for strings in G major - K. 525	-0.712796936	-0.138227607	Quintette à cordes en Ut Mineur - K. 406: IV. Allegro	-1.270304488	-0.046153511
Modest Mussorgsky	Pictures at an Exhibition	-2.24478175	0.221742666	Boris Godunov - Pt. 2 Scene 1 (1869 Version): That Dream Once More! [Live]	-2.361110558	-0.007951915
Krzysztof Penderecki	Threnody to the Victims of Hiroshima	-2.599695292	1.159811337	Penderecki: Polymorphia	-2.020887561	1.025461773
Sergei Prokofiev	Romeo and Juliet - Op. 64	-2.589830389	-0.121196926	Etudes - Op. 2: II. Moderato	-3.002409832	0.135930902
Sergei Rachmaninoff	Morceaux de Fantaisie - Op. 3	-2.344030203	0.049712922	6 Moments Musicaux - Op.16: No. 6 in C. Maestoso	-2.536361384	2.182029362
Sergei Rachmaninoff	Prelude No. 4 in D major - Op. 23	-4.055671215	0.141746187	Dance Of The Dolls: Lyric Waltz (Orch. By Tamas Batiashvili)	-1.997943485	0.340669217
Sergei Rachmaninoff	Rhapsody on a Theme of Paganini - Op. 43	-3.107846669	0.005069752	Dance Of The Dolls: Lyric Waltz (Orch. By Tamas Batiashvili)	-1.997943485	0.340669217
Maurice Ravel	Miroirs	-3.476637517	0.124054245	Je te veux (Valse Pour Piano)	-2.945638758	-0.112954206
Maurice Ravel	String Quartet in F major	-2.117694304	0.174891018	Je te veux (Valse Pour Piano)	-2.945638758	-0.112954206
Ottorino Respighi	Pines of Rome	-1.579787337	1.111900266	Respighi: Pini di Roma: III. I pini del Gianicolo (Lento)	-3.260705925	0.223763757
Nikolai Rimsky-Korsakov	Scheherazade - Op. 35	-2.346995226	0.666691198	Russian Easter Festival Overture - Op. 36	-2.222581657	0.061860698
Camille Saint-Saëns	Symphony No. 3 in C minor - Op. 78	-2.136428388	-0.21102633	Sarabande et rigaudon - Op. 93: Sarabande	-3.127190705	0.748153137
Robert Schumann	Fantasie in C major - Op. 17	-3.189976202	0.129718622	Symphony No. 1 in B-Flat Major - Op. 38: I. Andante un poco maestoso - Allegro molto vivace	-2.032719491	-0.138774781
Dmitri Shostakovich	Symphony No. 11 in G minor - Op. 103	-4.098595732	0.302886188	Viola Sonata - Op. 147: III. Adagio	-3.122273612	0.098935269
Dmitri Shostakovich	Piano Concerto No. 2 in F major - Op. 102	-3.425943237	0.506691785	Dance Of The Dolls: Lyric Waltz (Orch. By Tamas Batiashvili)	-1.997943485	0.340669217
Dmitri Shostakovich	Symphony No. 10 in E minor - Op. 93	-2.813247825	0.287355988	Duo concertante	-1.584294589	-0.164925286
Dmitri Shostakovich	Symphony No. 4 in C minor - Op. 43	-3.047137865	-0.048989113	Cello Sonata in D Minor - Op. 40: III. Largo	-3.167410577	1.063537743
Dmitri Shostakovich	Symphony No. 5 in D minor - Op. 47	-2.369667105	0.115936194	Viola Sonata - Op. 147: III. Adagio	-3.122273612	0.098935269
Richard Strauss	Frühlingsstimmen - Op. 410	-2.670055636	0.543860291	Bachianas brasileiiras No. 5: Aria (Cantilena)	-1.316434859	0.202353664
Igor Stravinsky	The Firebird Suite	-3.384862519	0.270695946	﻿バレエ音楽 春の祭典 - 第 1部: 大地礼賛 序奏	-3.14062142	0.129370475
Pyotr Ilyich Tchaikovsky	The Nutcracker	-2.638369298	0.65384032	The Sleeping Beauty - Op. 66 - TH 13 / Act 3: 24. Pas de caractère (Puss in Boots)	-2.217225726	0.935976959
Pyotr Ilyich Tchaikovsky	Symphony No. 4 in F minor - Op. 36	-2.2301304	-0.636344599	The Seasons - Op. 37b: I. January - At the Fireside	-2.191406994	2.485782155
Pyotr Ilyich Tchaikovsky	Symphony No. 5 in E minor - Op. 64	-2.4786998	0.355079674	String Quartet No. 1 in D Major - Op. 11: II. Andante cantabile	-3.152365663	0.908405829
Pyotr Ilyich Tchaikovsky	Violin Concerto in D major - Op. 35	-1.532098478	-0.256205316	Concert Fantasia in G major - Op. 56 - Part 1	-1.815423492	0.029786278
Antonio Vivaldi	The Four Seasons	-1.012869573	0.048084342	Dorilla in Tempe - RV 709 / Sinfonia: 2. Andante	-2.287804244	1.034449539
Richard Wagner	Lohengrin - WWV 75	-2.270176867	0.44240992	Wesendonck Lieder - WWV 91: 5. Träume	-2.649482288	0.011650647
Richard Wagner	Tannhäuser - WWV 70	-2.525270375	0.251001143	Götterdämmerung - WWV 86D - Prologue: Welch Licht leuchtet dort?	-2.085573395	0.004037922
William Walton	Violin Concerto	-3.628902489	0.397224455	Comin' in on a wing and a prayer	1.152273337	-0.872212438
Digitalism	Echoes	1.999961732	-0.26720694	Red Lights	2.911594586	-0.892900691
Lamb	Angelica	0.435947676	-0.12034423	Hit the Wall	1.257758076	1.746591422
Yann Tiersen	Le Moulin	-1.063662172	-0.427853949	Cascade Street	0.610062755	-1.152060081
Yann Tiersen	C'était Ici	0.817123766	3.169849028	Les Deux pianos	-1.306597454	-0.107511262
Alexandre Desplat	By the Canal with Pieter	-2.348542812	0.673524936	Souvenirs	-2.470325969	-0.063933898
Alexandre Desplat	Griet's Theme	-2.642932197	0.309243916	Two Against One	-0.935023906	0.263296744
Hans Zimmer	Am I Not Merciful?	-1.958256549	0.187322917	The Da Vinci Code Orchestra Suite: Part 1 - Live	-2.483964545	-0.047776835
Jon Brion	Later Monday	0.829817388	-0.481332739	You Learn	-1.690331947	-0.130563986
Ennio Morricone	L'Arena	-0.240046425	0.091968287	Rabbia e Tarantella (From "Inglourious Basterds")	0.733988722	-0.85453577
Howard Shore	A Journey in the Dark	-2.708624608	0.123777897	The Last Goodbye	-1.324909958	-0.586339807
Howard Shore	Amon Hen	-2.775623833	0.14780976	Bag End	-2.016612055	0.601290244
Howard Shore	Concerning Hobbits	-1.596154733	-0.442482541	Misty Mountains	-2.434700833	-0.284564775
Howard Shore	The Riders of Rohan	-1.403282784	0.492670257	The Last Goodbye	-1.245221279	-0.622530213
Howard Shore	Samwise the Brave	-3.064694952	0.317769372	The Last Goodbye	-1.324909958	-0.586339807
Howard Shore	The Breaking of the Fellowship	-2.650377538	-0.035632225	I See Fire	-0.931075271	-0.981324376
Howard Shore	The Uruk-Hai	-1.709255465	0.272019907	Very Old Friends	-3.402010463	0.583422456
La Caution	Thé à la Menthe	2.777103063	-1.211483856	Pilotes automatiques	3.871971221	-1.432469519
Ennio Morricone	Man with a Harmonica	-1.586763913	-0.127784013	The Ecstasy of Gold (From "The Good - the Bad and the Ugly")	-1.255102909	0.019998857
The Lively Ones	Surf Rider	1.452963449	-0.964214961	Caterpillar Crawl	1.796604843	-0.44812456
Clint Mansell	Lux Aeterna	-1.469237163	-0.263713635	Together We Will Live Forever	-2.615119434	-0.286205972
John Williams	Across the Stars	-2.653049648	0.111601602	Sayuri's Theme - From "Memoirs Of A Geisha"	-1.646199214	-0.200804222
Clint Mansell	Death Is the Road to Awe	-1.299978218	0.008457493	Welcome to Lunar Industries	-1.848794037	-0.055631338
John Debney	Resurrection	-2.370099803	0.404009305	It Is Done	-3.181901568	1.507079924
Hans Zimmer	Hummel Gets the Rockets	-1.623212165	0.088768678	This Is My World	-3.417519509	0.203685909
James Horner	My Heart Will Go On	-2.186519659	-0.119831154	I See You (From "Avatar")	-2.443813951	-0.06261033
Crowfoot	Larks in May	1.065674603	0.278051402	Alaudidae	-0.161600948	-0.756906454
Percy Grainger	Lincolnshire Posy	-3.288004168	0.14049872	Molly on the Shore	-1.869730196	-0.463759671
Los Angeles Guitar Quartet	Mysterious Habitats	-1.577260631	-0.335414342	Oy Comamos y Bebamos	-0.705070496	-0.708022347
Agustín Barrios	Julia Florida (Barcarola)	-2.264877086	-0.215448412	Valses - Op. 8: No. 3 in D Minor	-0.698866856	0.191313445
Rodrigo y Gabriela	Diablo Rojo	1.524147216	-0.953220457	11:11	2.786006966	3.273163097
Rodrigo y Gabriela	Tamacun	1.713792675	-1.099562883	Hanuman	2.398931487	-1.293040819
Leo Brouwer	Danza del Altiplano	-1.388528152	0.158539522	Un dia de Noviembre	-3.218162472	0.205734536
Leo Brouwer	Sonata III (La Toccata de Pasquini)	-3.336809759	0.138021603	Eleanor Rigby - Live	-1.645645895	0.419184272
Cordâme	Valse Hébraïque	-1.321171383	-0.155961392	Family Matters (feat. Arin Ray)	2.028337109	4.023592286
Brad Mehldau	Knives Out	-0.762153102	-0.505439998	This Here - Live	-1.085203064	2.133638893
Brad Mehldau	Paranoid Android	-2.324231709	-0.265482814	Prelude No. 3 in C# Major from The Well-Tempered Clavier Book I - BWV 848	-0.773748351	-0.510554966
Explosions in the Sky	First Breath After Coma	-0.072054594	0.437978889	The Only Moment We Were Alone	-0.190452746	1.040952203
Joe Satriani	Always With Me - Always With You	0.149381068	-0.878078391	Satch Boogie	1.496671183	0.255877854
Hossein Alizadeh	Jamedaran	-1.435399311	-0.258977029	Reng-e Osoul-raz-e No	-0.796097317	-0.01770142
Hossein Alizadeh	Nahoft and Foroud	-1.978377562	0.084437379	Mavaraon'nahr - instrumental	-1.560016459	-0.0529781
Komitas	Vagharshapat Dance	-2.419652225	-0.085333968	Garun a	-2.478463784	0.01331521
Cannonball Adderley	One for Daddy-O	0.929936899	-1.035476402	Love For Sale - Remastered	0.47303348	-0.956884933
Cannonball Adderley	Work Song	0.970305222	0.336055857	Toy	1.092022315	-1.257489679
Charles Mingus	Fables of Faubus	-0.429525717	-0.34350701	Myself When I Am Real	-1.677748378	-0.226110821
Chick Corea Akoustic Band	Morning Sprite	0.735206607	1.894078836	Summer Night - Live	-0.641737037	2.962785569
Dave Holland	Claressence	-0.963497236	-0.34905113	The Color of Iris	-1.695661222	-0.500761644
David Binney	Out Beyond Ideas	-0.050586543	-0.797239683	Von Joshua	1.552582547	-0.230570969
Jaga Jazzist	Day	1.962568625	-0.812478569	Midget	2.061625002	0.05154321
Joe Lovano	Charlie Chan	0.980903277	-0.107914647	Pannonica	-0.013959597	-0.979453897
Kenny Garrett	Equinox	-0.371408413	-0.632143622	Night and Day	1.456374803	-0.803112626
Oliver Jones	Someone to Watch Over Me	-2.357972473	0.201782526	Silver Bells	-0.517660382	-0.649602364
Stan Getz	Round Midnight	-1.44694613	-0.380871043	You Turned The Tables On Me	-1.135454637	-0.72416661
Thad Jones	Walkin' About	0.564928358	1.496380172	Ah - That's Freedom - Live	1.618814961	1.819601848
Phish	You Enjoy Myself	0.758894931	-0.753380794	Sand - Live	1.748666332	1.187046621
Joe Pass	Misty	-2.385084271	0.111609108	Watch What Happens	-1.747570908	-0.276754221
Philip Glass	Kyoko's House (Stage Blood Is Not Enough)	-2.014537239	0.86445401	Duet	-0.453940905	-0.144369026
Blonde Redhead	For the Damaged	-0.481208092	-0.325033586	Elephant Woman	1.977172265	-0.426789894
Do Make Say Think	Horns of a Rabbit	0.917875001	0.713509222	Bruce E Kinesis	-0.260855586	-0.47810423
Do Make Say Think	The Landlord Is Dead	-2.023083191	0.03052256	A Tender History In Rust	-1.674089351	-0.061684214
Godspeed You! Black Emperor	Static	-0.690168614	0.587626181	Sleep	-0.319069322	0.268352171
Godspeed You! Black Emperor	Storm	0.139098016	0.743061342	Sleep	-0.319069322	0.268352171
Infected Mushroom	Suliman	1.515193529	-0.206664949	The Surgeon	0.083485458	-0.022344794
Infected Mushroom	Heavyweight	1.148932649	-0.631717722	Ani Mevushal	1.53131648	-0.292543832
Pink Floyd	Shine on You Crazy Diamond	-1.214429842	-0.110252869	Pigs (Three Different Ones)	1.530174731	3.374518956
Infected Mushroom	Special Place	1.904363942	1.279265459	Sex Style	1.725983771	0.747558662
Infected Mushroom	Vicious Delicious	1.742122771	-0.576424291	Send Me an Angel	2.528959537	-0.937291962
Led Zeppelin	Moby Dick	0.840467796	-0.69170701	Bron-Yr-Aur - 1993 Remaster	-0.834602129	-0.079952453
Led Zeppelin	White Summer/Black Mountain Side	0.328552037	3.422689167	Tea for One - 2012 Remaster	1.180912707	-1.033004146
Strangely Dim	Running Song	1.536991787	0.08423404	Drawing Me	1.755002767	-0.849996237
Astor Piazzolla	Libertango	0.62809716	-0.992090372	Amelitango	0.858967821	-0.661312049
Armin van Buuren	Control Freak (Sander van Doorn Remix)	1.479971348	0.728092098	High On Your Love (feat. James Newman)	3.153233123	-0.497322629
Eddie Thoneick	Deeper Love (Big Room Mix)	2.879531372	-0.76149455	Lost in You - Extended Mix	2.259578807	1.80563879
Marcel Woods	Advanced	1.982983509	-0.882134467	Cherry Blossom - Ben Gold Remix Edit	2.244702928	2.788629845
DJ Misjah and DJ Tim	Access	1.513372356	-0.02205625	Extravaganza	2.093866831	-0.188732728
Sander van Doorn	Riff	1.67324075	1.502454791	Not Alone	2.379452168	0.293812796
Tiësto	Adagio for Strings	1.498649864	-0.255862491	Jackie Chan	2.78157008	-1.43620749
Tiësto	Nyana	1.401957829	-0.56259292	Blessed (Original Mix)	2.58324411	-0.82060431
Tiësto	Olympic Flame	0.891188226	-0.472688866	Traffic - DJ Montana 12" Edit	1.479514092	-0.184804495
Yoji Biomehanika	Hardstyle Disco	2.07718349	2.884963474	Unleash the Urge	2.560578501	0.414470561
Jean Sibelius	Finlandia - Op. 26	-2.731119197	0.034967687	6 Impromptus - Op. 5: Impromptu VI	-3.627536694	-0.082308263
Alan Silvestri	Forrest Gump Suite	-2.791396346	-0.025126874	End Credits	-1.168482527	1.636551377
Felix Mendelssohn	The Hebrides Overture - Op. 26	-1.996373168	0.320153818	Mendelssohn: 3 Fantaisies - Op. 16: III. Andante	-3.5323564	0.008770266
Edward Elgar	Variations on an Original Theme - Op. 36 (Enigma Variations)	-4.190910335	0.4450801	Vesper Voluntaries - Op. 14: VII. Allegretto pensoso	-3.970364215	0.201426514
Giacomo Puccini	Tosca	-1.442097376	0.031476723	Intermezzo (da Suor Angelica)	-3.41992575	0.330400118
Enya	Only Time	-1.3374734	-0.575792854	Orinoco Flow - 2009 Remaster	0.915922549	-1.298614115
Hans Zimmer	He's a Pirate	1.958307329	-0.024979909	Light (From "The Thin Red Line")	-2.630288773	0.155446564
Xavier Naidoo	Dieser Weg	1.85494641	-1.465583809	Gute Zeiten (feat. MoTrip)	2.599320214	-0.179843279
America	The Last Unicorn	0.287376209	-0.758261393	Horse With No Name	1.076339547	-0.961338412
Amy Winehouse	Back to Black	1.865095959	-0.788686927	Valerie - Live At BBC Radio 1 Live Lounge - London / 2007	1.376570596	-1.311594848
Bruce Springsteen	Streets of Philadelphia	0.726879499	-1.370803062	Hungry Heart	3.020227815	-1.322760653
Chris Isaak	Wicked Games	0.337698243	-0.951681864	Kings Of The Highway	0.9291433	0.144097519
Coldplay	The Scientist	0.678081289	-0.880941781	Yellow	1.970856009	-0.086887004
Counting Crows	Colorblind	-1.17048519	-0.423350854	Big Yellow Taxi	3.010069097	-0.927805062
The Cranberries	Zombie	1.693309931	0.67398859	Linger	0.312375082	-0.633680972
Cyndi Lauper	Time After Time	1.115528087	-1.248416612	Girls Just Want to Have Fun	2.906985483	-0.428830819
Foo Fighters	Best of You	2.253103042	0.211733293	Everlong	2.252193614	-0.63475965
Oasis	Wonderwall	2.620908687	0.00857347	Stop Crying Your Heart Out	0.591960213	-0.83088062
Phil Collins	Against All Odds	1.023010353	-0.802706037	You Can't Hurry Love - 2016 Remaster	2.81407563	-1.528652883
Prince	Purple Rain	1.083007351	1.723881388	1999	2.739852426	-1.00990766
Rufus Wainwright	Hallelujah	-0.677398681	-0.956519377	Going To A Town	0.553335314	-0.863666679
Sarah McLachlan	Angel	-0.994018244	-0.687313126	Adia	-0.137850401	-0.857853893
Sinéad O'Connor	Nothing Compares 2 U	1.248842052	-0.828289806	All Apologies	-1.158088508	-1.101900093
Skunk Anansie	Hedonism	1.058657523	-0.849376781	What You Do for Love - Acoustic	1.777776211	-1.02716677
Sting	Fields of Gold	0.580960403	-1.314084702	Englishman In New York	0.794856613	-1.272409507
The Verve	Bitter Sweet Symphony	2.771220019	0.832624175	Lucky Man	0.655602736	-0.84315118
Plain White T's	Hey there Delilah	0.084892181	-1.106088405	Rhythm Of Love	2.140824024	-0.789882367
Tracy Chapman	Fast Car	0.390111747	-0.885929671	Give Me One Reason	0.920688011	-1.214509483
Marc Cohn	Walking in Memphis	1.126401738	-0.099930227	True Companion	-0.712423091	-0.596326505
Bonnie Tyler	Total Eclipse of the Heart	1.705058375	0.775460144	Holding Out for a Hero - From "Footloose" Soundtrack	2.441812613	-1.303156529
Don McLean	Vincent	-0.861266315	0.148056432	And I Love You So	-1.253564884	-0.091140165
Herbert Grönemeyer	Flugzeuge im Bauch	0.017858407	-0.788174698	Kinder an die Macht - Remastered 2016	2.614307906	0.17552585
José González	Heartbeats	-1.204067035	-0.878456417	Crosses	0.479628919	-1.070328547
Ralph McTell	Streets of London	-0.123947138	-0.440173109	Don't Think Twice It's Alright	-0.270363964	-0.801742712
Simon and Garfunkel	The Sound of Silence	-0.336341105	-0.925676339	Cecilia	2.831315194	-1.107117756
Johannes Brahms	Double Concerto in A minor - Op. 102	-1.587346529	-0.285328233	Chorale Prelude & Fugue on "O Traurigkeit - O Herzeleid" - WoO 7: II. Fugue. Adagio	-3.613339489	0.317531089
Miklós Rózsa	Attack!	0.077170935	2.400845029	The Virgin Mary	-3.984020644	0.224549368
César Franck	Choral No. 3 in A minor - FWV 40	-2.347734945	0.291271823	Grande pièce symphonique - FWV 29: I. Andante serioso	-3.236890964	1.153014253
Jean Sibelius	Violin Concerto in D minor - Op. 47	-1.731384065	-0.291242123	Pohjola's Daughter - Op. 49	-2.463257743	0.560733447
Phil Collins	Easy Lover	3.419073931	-1.563774119	Do You Remember? - 2016 Remaster	1.611922846	-1.575416033
Johannes Brahms	Clarinet Quintet in B minor - Op. 115	-2.623076797	0.737674831	Sonata in E Minor - Op. 38: I. Allegro non troppo	-2.364504295	0.569789732
Giuseppe Verdi	Nabucco	-2.744797606	0.206407657	Don Carlo (1984 Digital Remaster): Don Carlo: O don fatale	-1.139356372	-0.039926308
Jay Z and Rihanna	Run This Town	2.712293542	0.892813119	Rip (Originally Performed By Rita Ora)	1.848271856	-0.829604793
Jeff Buckley	Hallelujah	-1.116496731	-0.260813323	Lover - You Should've Come Over	0.860151739	-0.211563826
Modest Mussorgsky	Night on Bald Mountain	-1.331240876	1.836714848	La valse	-2.931610508	-0.119075153
Gioachino Rossini	William Tell Overture	0.837331009	0.060229803	Péchés de vieillesse - Vol. 11 "Miscellanée de musique vocale": No. 1 - Ariette villageoise	-1.523078359	-0.340745013
Paul Brady	Paddy's Green Shamrock Shore	0.40923987	-0.721839658	The Island	-1.017426883	-1.005605211
Neil Young	Only Love Can Break Your Heart	0.429844897	-1.196145736	Unknown Legend	0.302635272	-1.007991491
Giacomo Puccini	Madama Butterfly	-2.018075963	-0.197073555	﻿おお若者よ!	-1.306000528	0.545731717
Ernest Bloch	Prayer	-2.825690393	0.109193552	Suite for Viola & Piano: III. Lento	-3.704358656	0.319492657
Sigur Rós	Hoppípolla	1.230912472	0.092896788	Ísjaki	1.473027524	0.393669421
Johann Sebastian Bach	St John Passion - BWV 245	-2.251878939	0.175156154	Aria mit 30 Veränderungen - BWV 988 "Goldberg Variations" - Arranged for String Trio by Dmitry Sitkovetsky: Var. 20 a 2 Clav.	-0.712491883	-0.479833915
Vangelis	Mythodea - Movement 6	-2.463822406	0.226037136	Menoussis	-0.315679773	-0.900138686
Hans Zimmer	Oogway Ascends	-1.972094186	0.069112821	Tears in the Rain	-1.828648979	0.135734455
Death Cab for Cutie	Someday You Will Be Loved	1.429233036	-0.985661331	My Backwards Walk - Live at Spotify Studios NYC	-0.319407342	-0.906943679
George Winston	Moon	-1.50108196	0.129806335	Woods	-2.247370454	0.170597364
MIKA	Happy Ending	0.641570803	-0.646781701	Big Girl (You Are Beautiful)	3.269710895	-0.46889846
Deep Forest	Sweet Lullaby	-0.972164623	-0.70161447	While the Earth Sleeps - Long Version	1.700625474	-0.642624356
My Bloody Valentine	What You Want	-0.142358417	1.138881754	I Only Said	0.265166355	1.365785957
Wilco	On and On and On	0.349482663	-0.976153674	I Got You (At the End of the Century)	1.923501493	0.448981171
Michael Kamen	The New Moon in the Old Moon's Arms	-2.546448518	0.395006757	Concerto for 3 Harpsichords - Strings - and Continuo No.2 in C - BWV 1064: 1. (Allegro)	0.473916453	0.10984482
Richard Wagner	Tristan und Isolde - WWV 90	-1.133634673	0.342616386	Götterdämmerung - WWV 86D - Act I: Da sann ich nach. von seiner Seite	-1.654577321	1.620174609
Animal Collective	My Girls	2.991503142	2.976275071	Man Of Oil	1.468326764	0.180166254
Au Revoir Simone	Knight of Wands	0.40427915	-0.387225724	Fallen Snow	0.908160445	-0.827546612
Bon Iver	Flume	-1.050727117	-0.471653609	Faith	-0.036720082	-0.643490148
jj	From Africa to Malaga	1.853951748	-1.160475622	Scarlet Thread	2.104583296	-0.784927969
Passion Pit	Better Things	2.998527533	2.447359554	Five Foot Ten (I)	3.022307471	-1.060432063
Sergei Prokofiev	Lieutenant Kijé	-3.352700893	0.16632031	Etudes - Op. 2: II. Moderato	-3.002409832	0.135930902
Paul Simon	Graceland	2.073504307	-1.543749625	Diamonds on the Soles of Her Shoes	2.053028599	-1.08969344
Tom Petty	Time to Move On	1.908998083	-1.192805805	Yer So Bad	1.691641477	-1.031874352
Bag Raiders	Shooting Star	2.12886496	-1.002004487	How Long	2.05549728	-0.401416927
Dave Matthews Band	Crush	1.942598431	-1.098965	Virginia In The Rain	1.2894001	-1.33063062
The Grateful Dead	Ripple	1.566356267	0.849673403	Brown-Eyed Women - Live at Barton Hall - Cornell University - Ithaca - NY 5/8/77	1.987154862	1.566349332
Ray LaMontagne	Empty	0.159385135	-0.93698007	To the Sea	1.622052269	-0.378054293
Amos Lee	Colors	0.049448361	-1.065893187	Keep It Loose - Keep It Tight	-0.035356191	-0.680979552
Billy Joel	Vienna	0.777063105	-0.973613295	She's Always a Woman	0.18970055	-0.302016846
Elvis Costello	Allison	0.010960668	-0.449234835	To Be is Strong	-0.327998839	-0.387662811
Holly Brook	Heavy	0.521379683	-0.86791769	Wanted	1.505866293	-1.087670534
Coldplay	Strawberry Swing	1.32916851	0.197898826	Champion Of The World	1.218649844	-0.846931324
Kishi Bashi	Manchester	0.668681665	-0.543854523	A Song for You	-0.458489686	-0.429700833
Talking Heads	This Must Be the Place	2.586251531	-2.118581469	Once in a Lifetime - 2005 Remaster	3.30402427	1.030458573
Wilco	Jesus - Etc.	1.17085455	-0.258198399	California Stars	1.884943666	-1.398807709
Belle and Sebastian	I Fought in a War	1.014993538	0.319911936	Beyond the Sunrise	-1.495154991	-0.371389629
Belle and Sebastian	The Model	1.668121654	-0.986957337	Come On Sister	3.113495597	-0.217816222
Belle and Sebastian	Like Dylan in the Movies	1.43134821	-0.784430453	Step Into My Office - Baby	1.670514427	0.340257254
Superfly	Hello Hello	2.972862106	2.559211916	﻿愛をこめて花束を(Piano Ver.) - Piano Ver.	-0.17551628	-1.157356424
Misia	逢いたくていま	0.974168208	-0.628331277	﻿果てなく続くストーリー	0.053271814	-0.921262896
Nana Mizuki	Pray	2.646525515	1.728633929	innocent starter	2.419236669	-0.850310928
Suara	キミガタメ	1.636285316	0.334369692	キミガタメ	0.838106709	-0.945109155
YUI	How Crazy	2.386817619	-0.885622414	Find me	2.416195425	-0.81397562
Radwimps	愛し	-0.523524462	-0.652412552	Kigou To Shite	3.114384495	0.767944481
サスケ	卒業の日	0.352933613	0.017778543	Part. 2 (Instrumental)	2.077814816	-1.020803961
東京事変	透明人間	3.240201816	-1.31923041	﻿永遠の不在証明	3.099961717	-0.072807855
BIGMAMA	Paper-Craft	2.702393889	-0.479888967	Animanimus	2.06448644	1.945698591
aiko	カブトムシ	1.634499932	-0.135180683	I Love You	0.586948026	0.002362967
Bump of Chicken	飴玉の唄	2.054202802	-0.835001009	﻿太陽	1.100692344	-1.077391861
Mao Abe	いつの日も	0.290248958	-0.320293899	Believe in yourself - Inst.	2.603310313	0.349510078
コブクロ	Fragile Mind	1.474596886	-0.987833258	﻿風見鶏	0.755500357	-0.754271505
B'z	It's Showtime	2.035281088	0.465274018	Aurora	-0.915472319	-0.670959828
B'z	さよなら傷だらけの日々よ	1.707078496	-0.538553627	Chiptuned	2.35640095	-0.312274591
Plenty	枠	3.171803715	-0.409922093	﻿ぼくがヒトであるなら	2.680180655	-1.368905444
Infinity 16	いつまでもメリークリスマス	1.487409729	0.156542252	KAKUGO(INSTRUMENTAL) - Instrumental	2.636881991	-1.167330017
Exile	I Wish For You	2.833643352	-0.118006369	Good Life	3.713066089	3.790478466
Flumpool	君に届け	2.690340265	0.719674882	Snowy Nights Serenade - Kokoro Mademo Tsunagitai - Choral Xmas ver.	0.049907316	-1.324454647
ジン	Fuga	-1.285332721	-0.449071285	Azami No Mori	-0.009420553	-0.775705916
Bump of Chicken	車輪の唄	2.461318902	-0.835069564	リボン	1.651130578	-0.751256693
Funky Monkey Babys	あとひとつ	-0.176616933	-0.448910716	I﻿ BELIEVE (カラオケバージョン) [オリジナル歌手:華原 朋美]	2.347177605	-0.698964449
19	あの紙ヒコーキくもり空わって	2.475902021	-0.522279573	Girls	3.519270796	0.271437465
HY	366 日	1.123981487	-0.569354332	And Can It Be That I Should Gain?	-1.967837265	-0.054456801
Honey L Days	まなざし	-0.23219839	-0.538230452	﻿低温ロマンチスト	2.946541173	-0.116680699
Radwimps	ふたりごと	2.591493415	-0.963660378	メルヘンとグレーテル	1.735919346	-1.131550032
AKB48	会いたかった	1.913119808	-0.251621988	Faint オリジナル・カラオケ	2.420178474	-0.310158537
JAM Project	Name ～君の名は～	2.819019685	0.746437083	Breakthrough	2.121731468	1.558924393
JAM Project	未来への咆哮	2.720640978	0.882296439	Believe in my existence	2.142545835	0.325063632
JAM Project	GONG	2.805497418	1.200398271	Believe in my existence	2.142545835	0.325063632
Mika Nakashima	雪の華	2.490857334	0.813603453	Kiss of Death (Produced by Hyde)	2.537753215	0.708774147
Misia	Everything	0.942748171	-0.064000359	﻿逢いたくていま(MISIA星空のライヴV@横浜アリーナ)	0.721844151	1.940721861
Ayaka	夢を味方に	0.328621156	-0.864680792	Start to 0(Love) - Acoustic Ver.	1.91303153	-1.400073009
Bump of Chicken	Stage of the Ground	2.183024819	-0.641119036	firefly	1.998480659	-0.327908264
JAM Project	Crest of Z's	2.540822988	3.057426463	ヒカリへのカウントダウン	2.381802415	1.149774443
Bump of Chicken	Sailing Day	2.630818362	-1.03050564	﻿望遠のマーチ	2.425380693	-1.041521667
Asian Kung-Fu Generation	ソラニン	2.103838485	-0.184699742	Kouya Wo Aruke	2.04170152	0.31417722
Perfume	Dream Fighter	3.635329148	1.587711003	Divine Faxes	-2.640133578	0.094988336
東方神起	明日は来るから	1.281758203	-0.35905481	﻿"O" -正.反.合. - Rearranged	3.427252718	2.65398744
東方神起	Love in the Ice	1.21944772	-0.212394982	﻿이것만은 알고 가 (Before U Go)	3.301186569	2.527496326
F.T. Island	Treasure	2.150880495	-0.033512088	Welcome to the Void	0.969852405	-0.110158368
Quruli	春風	1.918123682	-1.054256455	﻿惑星づくり	1.110197311	-1.043162037
RC Succession	君が僕を知ってる	3.207786417	-0.828541435	﻿サ・トワ・マ・ミー	2.257789305	-0.878168441
Exile	道	1.742196148	-0.257491048	Dancing In The Rain	3.439512181	2.543494668
Exile	Lovers Again	2.061879841	-0.902480905	Dancing In The Rain	3.439512181	2.543494668
Radwimps	有心論	0.030757608	-0.280863413	Kigou To Shite	3.114384495	0.767944481
B'z	今夜月の見える丘に	-0.080984664	0.243741394	In sospensione	-2.746045696	-0.005064887
Superfly	愛をこめて花束を	2.235208852	-0.496669641	﻿覚醒	2.161900254	1.117659404
ゆず	栄光の架橋	-1.096985093	-0.435189867	virtual love	2.747489048	1.203501672
Angela Aki	Kiss Me Good Bye	-2.617313966	0.263464471	One Melody	1.060911864	-1.003940136
Angela Aki	This Love	-0.767215249	0.113545634	We're All Alone	-0.278657725	-0.812353556
Mongol800	Face to Face	2.619939026	0.220031043	﻿ヨロコビノウタ	2.539835525	-1.180402774
Mongol800	琉球愛歌	1.786671336	-0.466930983	﻿月灯りの下で	2.167758583	-0.653640428
Yoshiki Fukuyama	真赤な誓い	3.134330103	1.476832697	﻿突撃ラブハート	2.8299293	1.183102958
Supercell	君の知らない物語	1.39335709	-0.241291631	No.525300887039	-0.212468013	0.188530834
いきものがかり	青春ライン	1.548596716	-0.378920966	﻿虹-instrumental-	2.513250808	-0.797478983
Bump of Chicken	Karma	0.500174846	-0.404970212	﻿彼女と星の椅子	2.328769248	0.177650811
Radwimps	Ground Zero	2.933697583	2.051653813	Gakugeikai	2.614503912	-0.828262536
Mika Nakashima	Life	1.782874839	-0.991483503	Missing	-0.392531065	-0.386295314
東方神起	Why? (Keep Your Head Down)	3.598188497	1.6090916	Something	3.945547217	0.785319744
Johann Sebastian Bach	Mass in B minor - BWV 232	1.211092527	0.015043174	Musical Offering - BWV 1079: Sonata a 3 - III Andante	-2.119593148	-0.483820503
Carl Orff	O Fortuna	-0.63812902	-0.206037184	Carmina Burana: No. 21 - In trutina	-3.663514125	0.145097687
Radiohead (Cover)	Creep	-1.479342104	-0.376295423	The Gloaming - The 33.33333 Remix	0.62105059	0.202291355
Adele	Hello	1.238401394	-0.747765846	Skyfall	0.066221494	-0.635027915
Eva Cassidy	Over the Rainbow	-1.452722635	-0.44513814	Time After Time	-0.293098172	-0.22911782
Cinematic Orchestra	Arrival of the Birds	-1.929341128	0.321792366	To Believe	-1.520073971	0.257803587
George Gershwin	Rhapsody in Blue	-1.95484795	-0.21548998	Piano Concerto in F Major: I. Allegro	-2.153899023	-0.150624454
Les Misérables Cast	Finale	-1.9242992	-0.519530846	I Dreamed A Dream - From "Les Misérables"	-1.735995844	-0.295068207
Johann Sebastian Bach	Concerto for Two Violins in D minor - BWV 1043	0.134248933	0.246055294	Organ Sonata No. 6 in G Major - BWV 530 (Arr. for 3 Marimbas): I. Vivace	-1.953245765	-0.170869596
The Pogues	Fairytale of New York	1.131069779	-0.129532892	Love You 'Till the End	1.218772183	-0.878843432
Sigur Rós	Glósóli	0.655705897	0.346053772	Varðeldur	-1.881950802	-0.052216563
Jean Sibelius	Symphony No. 2 in D major - Op. 43	-2.718424407	0.180292822	The Oceanides - Op. 73	-3.786987881	0.345079111
Steven Wilson	Ancestral	0.353118058	-0.084067497	Luminol - Live	1.366181388	1.928252912
Marillion	This Strange Engine	-0.205479915	0.64691939	Ocean Cloud	0.352236514	1.593524696
Sia	Elastic Heart	2.218677197	-0.418039335	Bird Set Free	2.253332895	0.008062105
Harry Belafonte	Day-O (The Banana Boat Song)	0.437172297	2.609990258	Bald Headed Woman	2.060202878	9.308149293
The Fray	How to Save a Life	1.993778502	-1.015301988	You Found Me	2.056260021	-0.311932127
Radiohead	Daydreaming	-1.471927905	-0.033376019	How To Disappear Completely	-0.980753929	-0.093785557
The La's	Raindance	2.146483593	0.078114917	Speckle	-0.260689744	0.242968099
Mazzy Star	Look on Down from the Bridge	-1.650184891	-0.110386356	Into Dust	-0.95280481	-0.253669944
Radiohead	Everything in Its Right Place	-0.363895392	-0.18190378	Street Spirit (Fade Out)	0.134965835	-0.163573573
Imagine Dragons	Battle Cry	1.604916352	0.606281898	Dream	0.296978153	-0.302398303
Eppu Normaali	Näin Kulutan Aikaa	2.305031655	-0.984367514	Elossa Taas	2.297863517	-1.085913143
Black Coast	TRNDSTTR (Lucian Remix)	2.218232828	-0.154254673	Feel Something	1.544025049	-0.909159299
Violet Days	So Dope	0.739856459	0.103376222	Suck at Love	1.023354811	-0.793403838
ZAYN and Taylor Swift	I Don't Wanna Live Forever	2.174012032	0.17419942	Slide - Calvin Harris & Frank Ocean & Migos	1.207201777	-1.000933416
Sungha Jung	Merry-Go-Round of Life	-1.074985463	-0.083575086	Carrying You (From "Laputa: Castle in the Sky")	-2.240339485	-0.01294011
Dimmu Borgir	Progenies of the Great Apocalypse	0.92865203	0.999160373	The Serpentine Offering	1.743138743	0.937326485
NA	Scotland the Brave	1.027572661	0.917242958	Highland Cathedral	0.52421062	-0.423098974
The Avalanches	Extra Kings	-0.044539655	-0.366034763	Harmony	1.843533654	1.679470905
Death Grips	Hacker	3.073498854	1.48415597	No Love	3.872176557	3.37327054
Radiohead	Scatterbrain	1.494599233	-0.884869906	Morning Bell/Amnesiac	-0.444484713	-0.748494638
Idina Menzel	Defying Gravity	-0.347409174	-0.94183833	Making Today a Perfect Day - From "Frozen Fever"	1.425863131	-0.336694041
Les Misérables Cast	One Day More	-0.85370353	-0.713714779	On My Own	-1.324915198	-0.063147713
Tool	Lateralus	1.362832551	0.362469447	Right In Two	0.572191656	-0.473827415
The Smiths	How Soon Is Now?	3.002759007	-0.34018265	I Know It's Over - 2011 Remaster	0.99839106	-0.270897346
Mono	Moonlight	2.736052011	-0.275150546	Sirens - Acoustic Version	0.003088723	-1.091571278
Ibrahim Maalouf	Beirut	-1.899084863	-0.187806095	Radio Magallanes	-0.526033488	-0.442882252
Ólafur Arnalds	This Place Was a Shelter	-0.400823981	0.50901652	Öldurót - Tontario Remix	0.552409742	-0.79029043
Francis and the Lights	Friends	1.679200002	-6.02E-04	May I Have This Dance (Remix) [feat. Chance the Rapper]	1.828118723	-1.31251832
Adele	When We Were Young	1.174478109	-0.409069892	Skyfall	0.066221494	-0.635027915
John Paul White	Simple Song	0.049674438	-0.177809487	What's So	0.274003673	-0.606650276
John Dreamer	End of My Journey	0.360440813	1.141901482	True Strength - Epic Music	-0.061133046	0.109281718
Moby	When It's Cold I'd Like to Die	-1.299003222	-0.157320766	Forever	0.310174001	-0.326560251
Gallant	Weight in Gold	1.875288984	0.51920261	Sweet Insomnia (feat. 6LACK)	2.314722233	-0.634190311
Toby Fox	Fallen Down (Reprise)	0.389896977	-0.896035587	Dating Start!	2.158222643	-1.604064609
Branch Circus	Heart Attack - Relax	2.421109697	0.261370876	Progressive Regression	2.577540444	0.503003069
Paramore	Let the Flames Begin	2.727973262	-0.072397238	Fences	3.420323355	-0.441080933
Dream Theater	Space-Dye Vest	0.851103527	-0.42928394	Fall into the Light	2.272391466	3.00220229
Back-On	Infinity	3.466505117	0.576643208	flower	2.013533632	-0.821159513
Erik Satie	Gymnopédies and Gnossiennes	-3.00988623	-0.251200747	Je te veux	-1.845518331	-0.237549393
NA	God Rest You Merry Gentlemen	-1.442284388	-0.452076442	Pop Goes the Weasel (Instrumental Version)	-2.039970797	-0.726790554
Elton John	Circle of Life	0.572327256	-0.092858243	This Train Don't Stop There Anymore	2.07211324	-0.394981828
Amanda Palmer	Astronaut	1.682484393	-0.823264773	Leeds United	2.262262249	2.199352994
Shogun	Lotus	2.572498629	1.123363062	Save Me - Walsh & McAuley Remix	1.228082112	-0.844161705
JAM Project	The Hero!!	2.426641336	0.84622564	﻿静寂のアポストル	2.300492744	0.483723765
Fractured	Haunted Memories	1.999407459	-0.671478447	Dawn	0.40368314	-0.908604246
Earl Sweatshirt	DNA	2.152673278	1.754583317	Guild (feat. Mac Miller)	1.485355195	4.735765187
Kanye West	Only One	0.08124213	-0.969438266	Family Business	2.634867083	2.104003489
Lin-Manuel Miranda	Yorktown (The World Turned Upside Down)	2.056564872	0.438085757	A Forgotten Spot (Olvidado)	2.191447513	0.888579234
Radiohead	Like Spinning Plates	-0.337227774	0.515382674	Pulk/Pull Revolving Doors	0.634718337	0.114596534
Bell X1	Bad Skin Day	1.558148278	-0.964272877	I'll See Your Heart And I'll Raise You Mine	-0.98231681	-0.743264202
Beirut	Guyamas Sonora	0.2740703	-0.134942348	La Llorona	0.399248609	-0.225606035
Imagine Dragons	Shots	2.143822915	-1.271644223	Radioactive	2.361410333	1.976940529
St. Lucia	Elevate	3.122741143	0.557486085	Imaginary Friends - St. Lucia Remix	2.990889229	1.555624925
Ringo Deathstarr	Two Girls	1.23803127	0.802096459	Guilt	2.236819694	1.991002798
Poets of the Fall	Lift	2.887934894	-0.968852544	War	0.974440892	-0.901031829
New Order	The Perfect Kiss	2.836847022	-1.116763894	Leave Me Alone - 2015 Remaster	2.461574208	-1.125532119
Camille Saint-Saëns	Samson and Delilah - Op. 47	-1.708114126	2.34819712	Sept improvisations - Op. 150: VI. Pro defunctis	-2.941172485	0.172653979
Kat Krazy	Siren	2.620729024	-0.24582019	We Stand Up	3.17125678	-1.648475234
The Cat Empire	All Night Loud	-0.383236478	-0.430893597	Who's That?	1.597756798	-1.454731241
Coldplay	Fix You	0.347916708	-0.201238685	Yellow	1.970856009	-0.086887004
Neil Diamond	Hello Again	-0.74971001	-0.204395444	America - From "The Jazz Singer" Soundtrack	1.067984943	-0.464246577
Jeff Williams	Divide	1.938864595	0.837761755	Boop	2.411065276	-0.882192618
Mili	Colourful	1.537212942	-0.601703694	Camelia	1.119327943	-1.123476481
Mili	Bathtub Mermaid	-0.087325464	-0.952173001	Victim	0.235214585	-0.799760613
Madvillain	Operation Lifesaver	3.477399218	6.908785169	Hardcore Hustle	2.794740013	4.644815035
Pink Floyd	The Great Gig in the Sky	-1.540171912	-0.24410909	Hey You	0.344125845	-0.80419785
Johann Sebastian Bach	The Art of Fugue - BWV 1080	-1.104589134	-0.682332776	Aria mit 30 Veränderungen - BWV 988 "Goldberg Variations" - Arranged for String Trio by Dmitry Sitkovetsky: Var. 8 a 2 Clav.	0.314232526	0.224004821
Animal Collective	In the Flowers	1.628461926	1.509687087	Did You See The Words	1.246472912	-0.366009099
Adolphe Adam	O Holy Night	-2.541600462	0.111169179	Giselle: Valse	-1.347478646	-0.629653898
Susanne Sundfør	Fade Away	2.222184603	-1.047909792	Undercover	-0.981472811	-0.363449739
Dmitri Shostakovich	Suite for Variety Orchestra	-2.37394343	-0.242927651	Dance Of The Dolls: Lyric Waltz (Orch. By Tamas Batiashvili)	-1.997943485	0.340669217
Trevor Morris	The Dawn Will Come	-2.532169712	0.106202464	Sacrifice for the Crops	0.236128135	0.889565046
Johnny Cash	Hurt	0.092716899	-1.020326155	The Man Comes Around	2.542091807	3.573046265
Peter Gabriel	My Body Is a Cage	-1.434436571	-0.54144741	Mercy Street	-0.338271345	-0.864215532
Slowdive	Alison	-0.107556244	-0.245609575	When the Sun Hits	-0.026953814	-0.491265823
Radwimps	Your Name	3.161284203	0.836956303	Nandemonaiya - movie ver.	1.921909429	-0.166276443
Alexandros	Moon Song	-1.49998049	-0.486062648	Kabuto	2.315870053	0.950232822
Will Todd	My Lord Has Come	-2.843552808	0.109771796	Softly	-2.739881071	0.198009654
Swedish House Mafia	Don't You Worry Child	2.523045778	-0.764954559	Save The World	1.806208732	-0.779982818
Edward Elgar	Pomp and Circumstance Marches - Op. 39	-1.285505153	-0.192972843	Sospiri - Op. 70 (Arr. Violin and Piano)	-2.707951055	0.06180525
The Corries	A Tiree Love Song	0.203365703	2.740808086	The Collier Laddie	0.888739289	-0.78385819
Chris Rice	Untitled Hymn (Come to Jesus)	-0.498849445	-0.532115018	Go Light Your World	0.347283229	-0.92169829
Queen	Who Wants to Live Forever	-0.767159618	-0.161925845	Somebody To Love - 2011 Mix	1.532572265	-0.328452921
Charles Ives	In the Mornin'	-2.241373442	-0.166461019	Calcium Light Night - Nr.5 aus "Set No.1"	-1.117550745	1.150090458
Bon Jovi	Dry County	1.624956359	0.352967244	Bed Of Roses	1.137411238	-0.067470138
Bruce Springsteen	Empty Sky	2.886700157	-0.93982864	Spare Parts	2.661303972	-0.215766817
Five Finger Death Punch	Lift Me Up	2.104328923	0.985344304	I Apologize	2.108138118	-0.502296109
Metallica	Master of Puppets	1.819366758	-0.70972747	The Day That Never Comes	2.382137301	-0.262104339
Andrea Bocelli	Besame Mucho	0.345303524	-0.698956405	Fall On Me	-0.844969571	-0.633665824
Queen	Don't Stop Me Now	3.699787673	3.403579128	Under Pressure - Remastered	1.744618192	-0.966844741
David Bowie	Nature Boy	-1.368753519	-0.293876242	Rebel - Rebel - Live	3.866647022	3.723271158
Burial	Archangel	1.781405678	0.837065087	Rodent	2.017749257	0.486618961
Kings of Leon	Cold Desert	-0.155524866	-0.736878091	Conversation Piece	1.596914254	-0.341858758
The xx	Angels	-1.10257912	-0.6288733	Crystalised	0.545933964	-1.217509352
Dan Schutte	Here I Am Lord	-1.20212885	-0.517620053	You Are Near	-0.507675726	-0.434101467
Cinematic Orchestra	To Build a Home	-1.382362985	-0.111817446	To Believe	-1.520073971	0.257803587
Ellie Goulding	How Long Will I Love You	0.536902554	-0.580523205	Intro (Delirium)	-2.598445309	-0.038172742
Bruce Springsteen	Thunder Road	1.968904343	0.938364649	The River	1.712959382	-0.346808736
Beyoncé	Listen	1.096077091	-0.442805376	Check On It (feat. Bun B & Slim Thug)	4.181263459	3.014828022
Sia	Chandelier	2.221822725	-0.806784583	Unstoppable	2.235371736	0.020274681
Sam Smith	Lay Me Down	-0.267569367	-0.718709925	Too Good At Goodbyes	0.872366536	-0.907061757
Vitamin String Quartet	Sweater Weather	-0.596746097	-0.881477677	7 Years	0.706437187	-0.851336343
Bruce Springsteen	Drive All Night	0.424223264	-0.786793082	Tenth Avenue Freeze-Out - Live at the Walter Kerr Theatre - New York - NY - July 2018	0.759122318	2.974461819
Pearl Jam	Jeremy	1.481214378	-0.062389422	Black	0.788377466	0.216553663
Arcade Fire	No Cars Go	1.47881189	-0.333764855	Put Your Money on Me	2.448886102	1.378200736
LIFE Worship	Wide Open Space	1.542742518	-0.739426061	Hell or High Waters - Live	1.668929365	-0.584810241
Robert Miles	One and One	2.347154976	-1.639730716	One and One - Radio Version	2.872314529	0.80659263
Les Misérables Cast	Do You Hear the People Sing?	-0.248827882	-0.623769009	On My Own	-1.328997408	-0.090336736
Frédéric Chopin	Nocturne No. 20 in C# minor - Op. posth.	-2.717618315	0.323917792	Berceuse In D Flat - Op.57	-2.853939868	0.290264297
Billie Holiday	Strange Fruit	-2.105764279	0.077799925	April In Paris	-1.036728499	-0.702961052
Scorpions	We'll Burn the Sky	1.759638614	1.00889232	Holiday - 2015 Remaster	0.746224636	-0.225467834
Regina Spektor	The Call	-0.822226411	-1.16377204	Samson	-0.545676401	-0.699034047
Kelly Clarkson	It's Quiet Uptown	1.298314478	-0.763560444	Sober	1.13974789	0.096477339
Veridia	Mystery of the Invisible	0.850885023	-0.564369053	Cheshire Smile	2.852329055	-1.277359149
Leonard Bernstein	Chichester Psalms	-3.54133765	0.175149057	Symphony No. 2 "The Age of Anxiety" - Pt. 1: III. The Seven Stages	-2.487131261	-0.209916003
Joe Hisaishi	Orbis	-2.251857569	0.210258299	Saka No Ue No Kumo	-2.551207949	-0.013918681
Zedd	Done With Love	1.770929605	-0.662334433	Addicted To A Memory	1.956245313	-0.548688139
NA	I Heard the Bells on Christmas Day	0.814775194	-0.495803293	Make Room (feat. Matt Maher) (feat. Matt Maher)	-0.302495355	-1.056591423
Roger Waters	The Wall	0.281996856	2.593584146	In The Flesh (Part 1) - Live In Berlin	1.042414087	5.444485906
Adele	Someone Like You	0.288974773	-0.960059613	Set Fire to the Rain	2.089869585	-1.213775332
Fergie	Big Girls Don't Cry	1.776016823	-1.166907293	Fergalicious	3.774907692	2.25233039
The Supremes	Where Did Our Love Go	1.339568944	-1.136746866	Come See About Me	1.745327238	-1.118548078
Johnny Cash	Folsom Prison Blues	2.637162953	2.449355845	God's Gonna Cut You Down	1.290327127	-0.306397011
Bing Crosby	White Christmas	-0.774176731	0.640717711	Winter Wonderland - Remastered 2006	0.339634076	-0.754623024
Pet Shop Boys	Always on My Mind	2.751748298	-0.0416938	Se a Vida E (That's the Way Life Is) - 2018 Remaster	2.026099189	-0.630859195
David Bowie	Ashes to Ashes	2.625692756	-0.580355392	Golden Years - 2016 Remaster	2.313676964	-1.414920754
David Gilmour	High Hopes	0.335236684	2.651068435	Comfortably Numb - Live At Pompeii 2016	1.545225385	2.380093415
Lana Del Rey	West Coast	1.569627834	-0.912898758	High By The Beach	0.750249963	-0.584117877
Pink Floyd	Talkin' Hawkin	-1.243040289	-0.052891092	Crying Song	-1.61645216	-0.571959735
Fleetwood Mac	The Chain	2.113778744	-0.886152713	Dreams - 2004 Remaster	2.444596476	-1.577092427
Electric Light Orchestra	Out of the Blue	0.890575529	-0.034113408	Don't Bring Me Down	2.735601177	-1.413583145
David Bowie	Starman	1.451977054	0.626623186	Modern Love - 2018 Remaster	3.332189439	-0.562980793
Joni Mitchell	Both Sides Now	-1.474178467	-0.53188543	A Case of You	0.540931028	-1.459198725
Luciano Pavarotti	Caruso	-0.795746514	-0.565038184	Miss Sarajevo	-0.564490003	-0.212841624
Igor Stravinsky	Symphony of Psalms	-3.152546422	0.158654074	Petrushka - Scene I: The Shrovetide Fair (1947 version)	-1.970835189	0.086722982
Jacob Collier	Hideaway	-0.428329899	-0.153241611	Feel (feat. Lianne La Havas)	-0.497316052	-0.672369595
Max Richter	On the Nature of Daylight	-1.234700013	0.135793734	November	0.068839517	-0.379281931
Missy Higgins	The Sound of White	0.754800625	-0.861129756	The Way You Are Tonight	-0.671027561	-0.264218153
Claude Debussy	Syrinx - L. 129	-3.132039679	0.07775714	Children's Corner - L. 113: 4. The Snow Is Dancing	-3.996944173	-0.110673619
Train	Hey - Soul Sister	2.762024657	-1.407726653	Drops of Jupiter	1.417494468	-0.928059499
The Beatles	Blackbird	-0.204142334	-1.369235523	I Want To Hold Your Hand - Remastered 2015	2.458872064	-0.132482998
Tom Baxter	Light Me Up	0.02223397	-0.415715289	A Night Like This	0.991347991	-0.364141236
Leonard Cohen	Hallelujah	-0.016848455	-0.21093833	You Want It Darker	0.308058973	-0.882433933
Taizé	O Lord Hear My Prayer	-1.341683707	0.259177233	Ubi caritas	-2.894801173	0.047571282
Lea Salonga	This is the Hour	-0.067406208	0.349865486	It's Just Goodbye	-0.362420255	-0.636625515
Eddie from Ohio	Atlantic	0.239066452	-0.491806434	Old Dominion (Live)	3.294322009	8.502784939
Porter Robinson	Goodbye to a World	0.016984738	-0.570258527	Divinity	1.04003777	-0.912548041
ODESZA	Memories That You Call	1.077944375	-0.714258426	HEART ATTACK (feat. lau.ra)	1.325461971	-0.091977224
Joy Division	Transmission	2.241814817	-0.76495283	Disorder - 2007 Remaster	1.640862932	0.762355216
Scott Walker	The Plague	0.886451658	-0.430062276	The War Is Over (Sleepers - Epilogue)	-1.368332875	-0.012240246
Joyce Jonathan	Les Filles d'aujourd'hui	0.465588668	-1.003998712	Caractère - Version mandarin	1.38165848	-1.127932443
Muse	New Born	1.647336244	0.666095925	Aftermath	0.086558535	-0.518959907
Brandon Flowers	The Way It's Always Been	1.502147635	-0.908067511	Can't Deny My Love	2.442771608	-0.721422924
Meatloaf	Bat Out of Hell	1.798982625	0.954924257	Paradise By the Dashboard Light	2.595384111	2.146392302
Crisis	Afraid	2.547508527	-0.985051164	Make It Pop	2.497399873	-0.474360859
Rainforest Spiritual Enslavement	Homes Built Over the Sea	-3.57444289	0.535043673	Red Ants (Mics Mix Edit Two)	0.426113576	2.840930584
Andy Stott	New Romantic	0.706347631	-0.861155932	Versi	0.335491611	-0.321517767
Brian Eno	Triennale	-1.944131812	0.877814181	New Moons	-0.584673677	-0.432278565
Opeth	Faith in Others	-0.544050004	0.395723706	Dirge for November	0.135742092	-0.028405516
Imagine Dragons	Demons	1.849560501	-0.163578175	Radioactive	2.361410333	1.976940529
Adrian von Ziegler	Wolf Blood	-0.390066235	-0.679331934	A Celtic Lore	-0.336926741	-0.567177493
Coheed and Cambria	Mother Superior	2.211993978	-0.523314703	Toys	1.961157981	-0.272250499
Richard Strauss	Eine Alpensinfonie - Op. 64	-2.325776006	1.819342597	﻿4つの歌曲 作品27 第3曲 ひそやかな誘い Op.27-3	-1.907419852	-0.194147707
Explosions in the Sky	Your Hand in Mine	-0.671509368	-0.312470668	Six Days At The Bottom Of The Ocean	-1.200145868	0.196092281
This Will Destroy You	The Mighty Rio Grande	-1.180905851	-0.223953512	A Three-Legged Workhorse	0.305407577	-0.565091281
Hubert Parry	I Was Glad	-2.569360903	-0.041848225	The Birds: No. 22 - Bridal March of the Birds	-1.832321005	-0.187792571
Weezer	Only in Dreams	0.75966896	-0.963761761	Billie Jean	3.492601437	-2.087784109
Pink Floyd	Wish You Were Here	0.444087072	2.226970819	Comfortably Numb	0.265189426	-0.708376271
The Temper Trap	Sweet Disposition	1.906442643	-0.564217857	Love Lost	1.071893858	-0.661221227
Radiohead	Pyramid Song	-1.447245358	-0.166058848	Reckoner	0.65203607	-1.01414583
Sigur Rós	Inní Mér Syngur Vitleysingur	1.981690188	0.096976037	Við spilum endalaust	0.119394138	-0.211508538
Frank Turner	One Foot Before the Other	2.622881959	-0.25762632	The Next Storm - Live	3.211612554	2.108039586
Rammstein	Mein Herz Brennt	1.308896637	-0.603707712	Heirate mich	2.333385736	0.22306601
Yellowcard	Only One	1.966069982	0.057935135	Breathing	3.079394289	0.439631913
Lukas Graham	7 Years	1.920577199	0.133208687	Love Someone	1.625143695	-0.471856772
David Bowie	Lazarus	2.162427382	-1.236908561	China Girl - 2018 Remaster	2.688968127	-1.302758785
Guns N' Roses	November Rain	0.47446073	-0.546565237	Paradise City	1.784737291	0.245836772
Gary Jules	Mad World	-0.740387573	-0.337241216	Falling Awake	-0.705037365	-0.794136965
Kate Bush	This Woman's Work	-1.170600141	-0.271939449	Babooshka - 2018 Remaster	-0.059416421	-0.889458094
Take That	A Million Love Songs	0.975720414	-0.793079962	These Days	2.855437051	-1.341862303
Ronald Binge	Shipping Forecast (Sailing By)	-3.135147893	0.248026195	The Watermill	-2.673142013	0.104088278
Franz Schubert	String Quartet No. 14 in D minor - D. 810	-1.042661147	-0.070652121	Winterreise - Op. 89 - D. 911 (Arr. for Mezzo-Soprano & Guitar): No. 2 - Die Wetterfahne	-0.857825849	-0.062242135
The Ronettes	Sleigh Ride	2.137059415	-0.511749897	Baby - I Love You	2.358097086	-1.261148035
George Frideric Handel	German Aria No. 7 - HWV 208	-0.973898592	-0.527119056	Handel: Alcina - HWV 34 - Act III Scene 3: Sta nell' Ircana	-0.062262122	-0.737994279
Hans Zimmer	Time	-1.319399953	-0.015012007	2049	-2.107763442	0.272454623
The Beatles	Twist and Shout	2.000658778	-1.226141545	I Want To Hold Your Hand - Remastered 2015	2.458872064	-0.132482998
Carly Simon	Never Been Gone	-0.667144969	1.686047767	Orpheus - 2015 Remaster	0.479487285	-1.026051185
Amorphis	Drowned Maid	1.285578853	2.295660527	Majestic Beast	1.610819998	-0.686569129
Speedy Ortiz	No Below	0.885247325	-0.859902619	Lucky 88	2.163497876	-0.68853368
BADBADNOTGOOD	Hedron	0.718298121	0.183794961	Key to Love (Is Understanding) feat. Jonah Yano	0.992446812	-0.992579197
Cyndi Lauper	True Colors	-0.407794817	-0.394646524	Girls Just Want to Have Fun	2.869380493	-0.591699311
Rihanna	Stay	-0.190001128	-0.919169165	Where Have You Been	2.849086828	0.095321104
Christina Perri	A Thousand Years	0.676986893	-0.647306116	Jar of Hearts	-0.508817969	-0.617053257
Def Leppard	Pour Some Sugar on Me	2.177690262	0.813102651	Hysteria	2.707203211	-0.992746871
John Williams	Star Wars	-1.355672869	0.098439772	Sayuri's Theme - From "Memoirs Of A Geisha"	-1.646199214	-0.200804222
U2	One	1.444698321	-0.228274957	I Still Haven't Found What I'm Looking For	2.11348612	-1.180272021
Massive Attack	Unfinished Sympathy	2.758170636	1.078832553	Paradise Circus	0.874063223	-0.632109207
Radiohead	Lucky	-0.036577843	-0.113287824	Knives Out	1.24072233	-0.288588043
Orbital	Belfast	1.445832862	-0.543505449	Halcyon and On and On	0.604883389	-0.180326596
Fields of the Nephilim	Last Exit for the Lost	0.028494558	1.130279358	At The Gates Of Silent Memory	-0.994616154	2.259693901
Alessia Cara	Know-It-All	2.217211735	0.244751161	I Choose - From The Netflix Original Film The Willoughbys	1.961692146	-0.255451224
Portishead	Roads	-0.341262114	-0.384560183	Glory Box	0.3940305	-0.766512553
John Denver	Sunshine on my Shoulders	-0.646126418	-0.381744762	Rocky Mountain High	1.224821586	0.366006169
Slade	Cum on Feel the Noize	2.022203127	0.041082281	My Oh My	1.714451418	-0.645213448
Red Hot Chilli Peppers	Can't Stop	3.119528381	-1.036997741	Under the Bridge	0.834258072	-0.766157795
Arctic Monkeys	Old Yellow Bricks	3.178263031	-0.896407938	Brianstorm	3.268179758	2.342251701
Union Jack	Two Full Moons and a Trout	1.673910449	-0.345852785	Red Herring - Original Mix	2.206353829	1.620023239
System 7	Alphawave	1.317471856	0.077515355	Coltrane - Firefly Mix	1.295818795	5.547070231
Big Big Train	The Underfall Yard	1.238125831	-0.191496333	Brooklands Sequence	0.34228708	-0.243140242
Steven Wilson	Happy Returns	-0.291147288	-0.407072992	Deform to Form a Star	-2.244928965	-0.201912645
Jim Croce	Time in a Bottle	0.683823689	-0.705953574	Walkin' Back to Georgia	1.595661762	-1.370726194
Bing Crosby	The Little Drummer Boy	-0.039107456	-1.368921625	Exactly Like You	1.184957987	-0.219877735
Karl Jenkins	Silent Night	-4.140076747	0.217175095	Tlep: Tulpar	-0.052194636	0.045734162
Dionne Warwick	Walk on By	0.775044144	-1.248724905	I'll Never Fall in Love Again	1.150712353	-1.015111373
Sia	Sunday	2.095552684	-0.431736526	Big Girl Little Girl	2.102239603	-1.295014478
Genesis	In the Cage (Medley)	2.000226391	2.114450284	Home by the Sea - Live in Dusseldorf & Rome	2.08625421	2.858868989
Steven Wilson	Home Invasion/Regret #9	0.44157748	0.005332064	The Watchmaker	-0.365104164	-0.487916162
Riverside	Rapid Eye Movement	0.225884968	-0.269564612	Escalator Shrine	0.658487326	-0.271635037
Marillion	Neverland	0.937278437	-0.244724753	The Great Escape - Live at the Royal Albert Hall	0.813729037	4.446527739
Genesis	Firth of Fifth	0.63010873	-0.141627181	Tonight - Tonight - Tonight - 2007 Remaster	0.893470927	-1.043817447
Steven Wilson	Routine	-0.265391356	-0.259463972	PERSONAL SHOPPER	1.248573854	-0.737745217
Led Zeppelin	Kashmir	0.799727726	-0.733339232	Stairway to Heaven - 1990 Remaster	-0.418060309	-0.301420334
Paul Simon	Slip Slidin' Away	0.447982666	-0.91096098	You Can Call Me Al	2.908273052	-1.321169054
AC/DC	Live Wire	1.930570043	-0.605552025	For Those About to Rock (We Salute You)	1.993380063	0.310975168
Dark Suns	Monster	3.020684824	0.31835654	Toy	1.885537637	0.771247225
Yes	Awaken	0.654465587	0.865858742	Close to the Edge - Live 2019	1.034001396	2.785993766
Steven Wilson	The Raven That Refused to Sing	-0.461240052	-0.377199362	Refuge	-0.040219135	-0.568597551
Marillion	F E A R	1.928621226	-0.876097743	Kayleigh - 2017 Remaster	1.54154861	-1.254330629
Anathema	The Lost Song	-0.048721954	-0.300607053	Dreaming Light	-0.692199097	-0.142031441
Rush	Middletown Dreams	2.771488185	0.227035383	Ghost of a Chance - 2004 Remaster	2.086024893	-1.389609786
Kyrie Eleison	Missa de Angelis	-2.426323291	-0.234491503	The Bitter Taste of Tears	-0.769279583	0.152437617
Marillion	Script for a Jester's Tear	0.854324753	0.13808303	Seasons End	-0.229717751	-0.329023746
Genesis	Afterglow	0.795562302	1.43806948	Since I Lost You - 2007 Digital Remaster	0.285747359	-0.169520585
Fish	Just Good Friends	1.200794357	-0.492135671	Ya Kidding - Sébastien V Remix	1.010218529	-0.562623814
The Flaming Lips	The Castle	1.517438733	-0.435706864	Waitin' for a Superman - 2017 Remaster	1.786213693	-0.523911913
Low	Just Like Christmas	1.412804329	-0.23619244	Do You Miss Me?	-1.184634826	0.261652613
Léo Delibes	Lakmé	-2.025137959	1.073327528	Coppelia: Act I - Valse	-2.980667078	0.02811287
Todd Rundgren	Pretending to Care	-1.444598327	-0.589454997	Don't Hurt Yourself - 2015 Remaster	0.813732112	-1.064174433
Michael Tippett	Steal Away	-2.19403406	-0.043964969	Piano Sonata No.1: 2. Andante tranquillo	-3.162467187	0.258804435
William Walton	Touch Her Soft Lips and Part	-2.208753337	0.350104416	Crown Imperial	-1.713700133	0.015606776
Genesis	The Cinema Show	1.099790335	0.332797175	Domino (Pt. 1 & 2) - 2007 Remaster	1.894014071	0.400110594
Traffic	(Sometimes I Feel So) Uninspired	0.534116044	-0.71611751	Every Mother's Son - Remastered 2010	1.348187483	-0.322645296
Toad the Wet Sprocket	Fall Down	2.706218903	-0.688205786	Walk On The Ocean	1.644004367	0.249193649
Massive Attack	Teardrop	0.557638972	-0.735423202	Paradise Circus	0.874063223	-0.632109207
Lyle Lovett	Promises	-1.473315882	-0.204003157	Old Friend	-0.077477008	-0.605724607
Charles Villiers Stanford	Three Latin Motets - Op. 38	-1.686454142	0.431565753	Psalm 150 - "O Praise God In His Holiness"	-1.360600428	-0.049282436
Bob Chilcott	Mid-Winter	-3.079921208	0.504992235	Remember Me	-3.606350535	0.033622942
Karl Jenkins	Benedictus	-1.469446534	-0.146062167	Stabat mater: IV. Lament	-1.718688373	0.292750233
Sara Evans	I Could Not Ask for More	1.567238539	-1.082981337	Born to Fly	1.862978622	-1.312516738
Foo Fighters	New Way Home	1.906454732	-0.465271179	What Did I Do?/God As My Witness	1.151107818	-0.473744344
The Cure	Disintegration	1.972896548	0.581051142	From The Edge Of The Deep Green Sea	1.363661483	-0.555305687
Anathema	Anathema	0.636493291	-0.079618957	Untouchable (Part 1) - Live	1.346386332	1.72355946
Dire Straits	Telegraph Road	0.991021596	0.156395788	Tunnel Of Love - Live At Hammersmith Odeon - London/1983	1.677714972	3.0909456
Sergei Prokofiev	Cinderella - Op. 87	-0.328858668	3.571139451	Etudes - Op. 2: II. Moderato	-3.002409832	0.135930902
NA	O Come All Ye Faithful	2.594018554	-1.185033783	Rather Be	2.381415053	-1.460263572
Jason Mraz	The World as I See It	1.97431304	-0.883726057	Look For The Good - Single Version	2.649244394	0.595739768
Pearl Jam	Sirens	2.55411475	-0.743203155	Present Tense	-0.277521152	-0.551624658
Joaquín Rodrigo	En Aranjuez Con Tu Amor	-1.620969329	-0.308359995	Fantasía para un Gentilhombre: IIa. Españoleta	-2.630521104	-0.165836694
George Dyson	Magnificat in D major	-2.287526507	0.309642163	Children's Suite after Walter de la Mare: II. Pastoral: Tranquillo	-4.045037493	0.387858174
Sergei Rachmaninoff	Symphony No. 2 in E minor - Op. 27	-3.37181096	0.311529292	Trio élégiaque No. 1 in G Minor: Lento lugubre	-2.883214432	-0.023412618
Johann Sebastian Bach	Prelude and Fugue in A minor - BWV 543	-2.806495535	0.412853955	Partita No. 4 in D Major - BWV 828: II. Allemande	-2.572673577	0.074163704
Georges Bizet	Carmen	0.64704221	2.013826845	Soir mélancolique	-1.301075507	-0.635886991
Simon and Garfunkel	Bridge Over Troubled Water	-1.335844234	-0.374396639	The Boxer	0.462476431	-0.357113853
Wolfgang Amadeus Mozart	Symphony No. 29 in A major - K. 201/186a	-1.429623198	-0.372132989	String Quintet No. 4 in G minor - K.516: 4. Adagio - Excerpt	-2.379546893	-0.178788255
Ralph Vaughan Williams	Fantasia on a Theme by Thomas Tallis	-2.551490475	0.35716731	The Lark Ascending	-2.668954905	0.169712442
Gerald Finzi	In Terra Pax	-3.27426836	0.334897687	Romance - Op.11	-2.581656903	1.067441338
Morten Lauridsen	Sure on This Shining Night	-2.323342393	-0.063074049	Lux aeterna: O Nata Lux	-3.62517785	0.497082755
Richard Thompson	Beeswing	0.071546139	-0.795399639	Dad's Gonna Kill Me	2.438885502	1.634726276
The Pixies	Gigantic	1.553274797	-0.836644031	Where Is My Mind?	1.000637692	-0.831623094
Joan Manuel Serrat	La Saeta	0.608767074	-0.820454182	Fiesta	1.675889043	-0.680496201
Silvio Rodriguez	La Gaviota	-1.314199791	-0.544222881	Dibujo de Mujer Con Sombrero (I)	-0.622157915	-0.116016338
Black Sabbath	Heaven and Hell	0.960392642	-0.548442573	God Is Dead?	1.401115089	-0.761426772
Bruce Springsteen	Born in the U.S.A.	2.426990354	-0.457416231	Dancing In the Dark	2.74671974	-0.48594049
Björk	Jóga	1.112993902	-0.237419515	Blissing Me	0.188442204	-0.291820959
Iron Maiden	Empire of the Clouds	0.926040609	-0.292665096	Rime of the Ancient Mariner - Live in New Jersey 14 March 2008	2.363234919	4.102044772
Queen	Bohemian Rhapsody	0.814629597	0.29005005	Radio Ga Ga - 2011 Mix	2.121991824	-1.064068587
Metallica	Spit Out the Bone	2.43637126	0.716867386	The Four Horsemen - Remastered	3.22266049	5.023846529
Giuseppe Verdi	Messa da Requiem	-1.767283512	-0.204746249	Ernani - II - Scene 1: "Introduzione (Choir)"	-0.664237549	-0.391593494
Wolfgang Amadeus Mozart	Così Fan Tutte - Ossia La Scuola Degli Amanti - K. 588	-1.630587933	0.209276312	Le nozze di Figaro - K. 492: Overture	-1.214461615	0.161159731
Thomas Tallis	Spem In Alium	-2.012365551	0.101244158	The Lamentations Of Jeremiah: 1. Incipit lamentatio	-2.409278658	0.257535043
Henry Purcell	An Evening Hymn	-1.472653212	-0.569597892	Cohen: Hallelujah	-0.957166534	-0.133177284
Leonard Cohen	If It Be Your Will	-0.667671473	-0.446317698	Leaving the Table	-1.203432224	-0.763254581
Harold Darke	In the Bleak Midwinter	-3.092642246	0.186828777	Elegy in E flat	-2.8482617	0.67217181
The Beatles	Things We Said Today	1.714005476	-0.94303941	Happiness Is A Warm Gun - Remastered 2009	1.087351523	-0.124116847
Franz Schubert	Die Schöne Müllerin - Op. 25 - D. 795	-0.951960803	-0.68600464	Auf dem Wasser zu singen - Op.72 - D.774	-2.393718006	-0.082587855
Wolfgang Amadeus Mozart	Symphony No. 41 in C major - K. 551	-1.732371994	0.913637772	No - no - che non sei capace - K. 419	-1.017260345	-0.010062087
Richard Wagner	Die Walküre - WWV 86B	-0.551517085	1.902592249	Siegfried - WWV 86C - Akt III - Szene 3: Dort seh ich Grane	-2.284024929	-0.077865747
Tori Amos	Jackie's Strength	0.676150944	-0.727275009	Professional Widow - 2016 Remaster	1.777904515	-0.324578706
The Dissociatives	Forever and a Day	1.870602105	-0.657609304	Horror With Eyeballs	1.162074769	-0.141747727
Seal	Still Love Remains	0.165693917	-0.433366574	Killer - Live in Paris	2.919026477	2.275047144
New Model Army	Winter	1.637615845	0.60692685	The Charge - BBC In Concert 5th Nov 1990	2.355692962	2.942827522
Massive Attack	Group Four	1.037383441	-0.742455034	Atlas Air	1.514034018	-1.111944387
The Imagined Village	Winter Singing	2.044797221	-0.024712287	Acres of Ground	1.798698953	-0.792236182
Josh Groban	Dust and Ashes	-0.04499002	1.391006138	I Believe (When I Fall in Love It Will Be Forever)	0.081699097	-0.795602108
Bruce Springsteen	Born to Run	2.616924588	0.325508593	Dancing In the Dark	2.74671974	-0.48594049
Bon Jovi	Livin' on a Prayer	3.005288796	-0.428381122	You Give Love A Bad Name	3.304193824	-0.018634901
The Beatles	Across the Universe	1.162044698	-0.918494336	All You Need Is Love - Remastered 2009	1.157981616	-0.827396306
The Verve	The Drugs Don't Work	0.520337797	-0.686042355	Lucky Man	0.655602736	-0.84315118
Imagine Dragons	I Was Me	0.793921492	-0.595411906	Tokyo	2.647963902	-1.092057336
Ludwig van Beethoven	Piano Sonata No. 29 in Bb major - Op. 106	-2.0166724	-0.361090112	6 Bagatelles - Op. 126: No. 3 Andante	-3.048944403	-0.252278026
Wolfgang Amadeus Mozart	Don Giovanni - K. 527	-1.427283758	0.662848424	Le nozze di Figaro - K.492: Overture	-1.813806835	-0.573517551
Alexander Scriabin	The Poem of Ecstasy - Op. 54	-3.127097095	0.157185377	Scriabin: Promethée - Le Poème du Feu - Op. 60	-3.24520874	1.203266152
Sergei Prokofiev	Piano Sonata No. 6 in A major - Op. 82	-2.63281214	-0.255600762	Symphony No. 1 in D Major - Op. 25 "Classical": I. Allegro	-1.080075087	-0.367269516
Aretha Franklin	Precious Lord	1.161367813	1.603359795	Spirit in the Dark - Reprise; Live at Fillmore West - San Francisco - February 7 - 1971	2.154565818	2.721100793
Dire Straits	Brothers in Arms	-1.086373233	-0.124112072	Ride Across The River	0.453184342	-1.001101398
ABBA	Slipping Through My Fingers	-0.190195705	-0.693120484	One Of Us	1.01187904	-1.531613383
Michael W. Smith	Song for the King	-2.321546092	0.28000345	Set a Fire - Live	0.90419635	0.113143183
Howard Blake	Walking in the Air	-3.621375731	0.492490453	Main Titles Theme (From "The Avengers")	1.014673982	0.300045963
Claude Debussy	La Fille aux Cheveux de Lin	-3.073128936	-0.088738072	Préludes / Book 1 - L. 117 - Arr. Dan Golding: Minstrels	-1.71821768	-0.091894312
Jean Sibelius	Symphony No. 1 in E minor - Op. 39	-2.262551954	0.292967652	Andante molto in F Minor - JS 36	-3.227992005	0.120345766
Maurice Ravel	Pictures at an Exhibition	-3.615023303	0.148267082	lll. "Lent et grave"	-2.82000309	0.746618841
Richard Strauss	Ein Heldenleben - Op. 40	-2.234522695	0.826470137	4 Lieder - Op. 27 - TrV 170: 4. Morgen!	-2.413097645	0.585258973
Ralph Vaughan Williams	A London Symphony	-2.589635367	0.885640937	The Lark Ascending	-1.228979724	0.504632892
Richard Strauss	Tod und Verklärung - Op. 24	-2.456915145	1.213404259	Strauss: Metamorphosis - TrV 290	-2.824028881	0.718021535
Claude Debussy	La Mer - L. 109 - CD. 111	-2.817694411	0.157757941	Nocturnes - L. 91: II. Fêtes	-3.09653353	0.031915294
Luciano Pavarotti	Turandot	-1.351772753	-0.183611284	Rigoletto / Act 3: "La donna è mobile"	-0.607001967	-0.674530061
The Rolling Stones	(I Can't Get No) Satisfaction	3.276027033	-1.346488155	Start Me Up - Remastered	3.260976467	-1.416577687
Madeon	Icarus (Extended Mix)	2.421397125	-0.711691345	Home	1.232119534	-0.495885258
Jessie Ware	Running (Disclosure Remix)	3.259597466	4.297219017	Sam	-0.737390352	-0.931346111
Vanilla Ace	Ladykiller (Original Mix)	1.423030367	-0.845858311	Rock Right	2.524321282	-1.139158063
deadmau5	Strobe	0.850416828	-0.633931182	Professional Griefers - Vocal Mix	2.489559022	-0.229424458
Eva Cassidy	What a Wonderful World	-0.954384082	-0.680083381	Imagine	-0.656674864	-0.66560245
Sage Francis	The Best of Times	0.672153755	-0.361471891	Makeshift Patriot	3.045484201	4.207648488
Groundation	Silver Tongue Show	2.252407749	-0.754512513	Freedom Taking Over	3.175325823	0.685012491
Hans Zimmer	Dream Is Collapsing	0.399688368	0.769206849	Rain	-3.426286182	0.096342731
Clint Mansell	Stay With Me	-2.933108332	0.189937016	First Snow (feat. Kronos Quartet)	-2.726289876	-0.084467203
Clint Mansell	The Last Man	-3.587056879	0.256216515	Waves Crashing on Distant Shores of Time	-2.856390259	0.857584491
Fat Freddy's Drop	Flashback	1.577205455	-1.255434096	Cay's Crays	2.05665585	-0.970486223
La Phaze	Inside my Brain	2.961863447	1.474104278	Temps de Chien	2.952032449	0.162691551
Die Toten Hosen	Hier Kommt Alex	1.630679678	0.379210888	Alles aus Liebe	1.885706425	-0.397839383
Yann Tiersen	Comptine d'un Autre Été: L'Après-Midi	-1.784554362	-0.232201839	La Valse d'Amélie - Version originale	1.680958667	-0.627345616
Nine Inch Nails	Right Where It Belongs	-0.433700957	-0.493521978	Burn - From "Natural Born Killers" Soundtrack	2.175169405	-0.34817857
Bon Jovi	Always	1.538735267	-0.751204885	Wanted Dead Or Alive	1.756874559	0.545924677
Stevie Wonder	Living for the City	1.684271278	-0.001749902	As	2.212877709	-0.142566237
Franz Liszt	Liebesträume	-3.226560265	-0.151498112	Devotion A280 - S. 204	-3.119902181	0.551175304
Overkill	Time to Kill	1.352152946	0.075704255	Ironbound	1.076030928	1.53754806
Rolf Lislevand	Tourdion	0.102872055	-0.620674975	Quintetto in Do Maggiore La Musica Notturna Delle Strade Di Madrid Op. 30 - No. 6 - G. 324: Il Rosario - Largo Assai - Allegro - Largo Come Prima	-2.035209351	0.719188928
Zarah Leander	Bei Mir Bist Du Schön	0.88941915	-1.1846948	Wunderbar	0.531783955	-1.499556674
Maria Bill	I Mecht Landen	0.328903463	-0.875014085	Cafe de Flore	-0.018766132	-0.380845218
S.T.S.	Irgendwann Bleib I Dann Dort	1.319795817	-0.756044277	Gö - du bleibst heut Nacht bei mir	1.985443721	-0.033859928
Franz Schubert	Der Zwerg - Op. 22 - No. 1 - D. 771	-1.730129887	-0.113817935	Ave Maria - D. 839	-1.884191557	-0.021250015
Metallica	Nothing Else Matters	0.933435792	-0.940134624	Fade To Black - Remastered	1.56370032	0.750707491
John Frusciante	The Past Recedes	0.371301447	0.500930477	The Will To Death	-0.080683888	-0.63282823
Renata Rosa	Beleza de Ouro	0.129239926	-0.935919153	Corta o Pau	1.324365271	-0.319596048
Jan Garbarek	Parce Mihi Domine	-2.457002891	0.349188059	In Praise Of Dreams	-0.338170516	0.20139017
Luke Danfield	Deep Water	-0.090318827	-0.67024378	Sommerkuss - Original Mix	1.172913369	-0.308902012
Husky Rescue	Country Falls	1.95117984	-1.508944731	Deep Forest Green	2.058350697	-0.027952578
Accu	Surrounding Love	2.237271254	-1.023960426	Hatchlet - Radio Edit	1.362440739	-0.856431881
Ludwig van Beethoven	String Quartet No. 15 in A minor - Op. 132	-0.838993566	-0.404717106	11 Bagatelles Op. 119 (Excerpts): No. 1 in G Minor	-3.086845687	0.005886019
Felix Mendelssohn	String Quartet No. 2 in A minor - Op. 13	-1.875150774	3.888217645	Violin Concerto in E Minor - Op. 64 - MWV O 14: II. Andante	-2.537271022	0.145853361
NA	Autumn Moon over the Han Palace	-2.332273793	-0.383824265	Exultemus et laetemur	-2.126392995	-0.177477778
NA	Royal Chimes Music	0.058356039	-0.355509291	When You Wish Upon a Star	-2.952468993	0.329241998
NA	Raga Jog	-0.126302278	-0.093199667	Natural Relief	-2.318876987	-0.065464065
NA	Raga Shivaranjani	-2.074459472	0.136976166	Aalaap and Jod	-0.68216938	-0.313090902
NA	Kajri	1.316633858	-0.049114565	Forever - Live	1.462319993	0.9252405
NA	Raga Kalawati	0.591653275	0.695458761	Meera Bhajan - Sakhi Ri Main Girdhar	0.378663808	-0.408271616
